# Supplementary material for: Comparative transcriptome analysis among parental inbred and crosses reveals the role of dominance gene expression in heterosis in Drosophila melanogaster
Source: Sci Rep. 2016 Mar 1;6:21124. doi: 10.1038/srep21124 (PMC4772002; doi:10.1038/srep21124)
Supplement: Supplementary Dataset 1 [file srep21124-s1.xls]

## Sheet: Sheet1
GO_accession	Gene_set
GO:0046439	FBgn0034364,FBgn0034363,FBgn0051326,FBgn0003074
GO:0005839	FBgn0023175,FBgn0050382,FBgn0029134,FBgn0026380,FBgn0031443,FBgn0017556,FBgn0261394,FBgn0051742,FBgn0034842,FBgn0002284,FBgn0250746,FBgn0004066,FBgn0044323,FBgn0086134,FBgn0263121,FBgn0040063,FBgn0261395,FBgn0016697,FBgn0010590,FBgn0032492,FBgn0032596,FBgn0031442,FBgn0023174,FBgn0017557,FBgn0029812,FBgn0250843,FBgn0037296
GO:0005834	FBgn0026261,FBgn0028433,FBgn0259927,FBgn0039491,FBgn0263029,FBgn0031873,FBgn0037456,FBgn0030077,FBgn0024941,FBgn0004921,FBgn0263984
GO:0017176	FBgn0037535,FBgn0003334,FBgn0086448,FBgn0022382,FBgn0260003,FBgn0000018,FBgn0062412,FBgn0000464,FBgn0035435
GO:0006284	FBgn0027342,FBgn0027864,FBgn0036927,FBgn0033973,FBgn0032907,FBgn0038107
GO:0017172	FBgn0034364,FBgn0034363,FBgn0051326,FBgn0003074
GO:0006281	FBgn0027291,FBgn0017561,FBgn0030170,FBgn0027605,FBgn0031573,FBgn0038301,FBgn0033252,FBgn0033934,FBgn0037742,FBgn0052756,FBgn0261680,FBgn0028685,FBgn0038827,FBgn0032450,FBgn0035443,FBgn0037746,FBgn0036892,FBgn0024912,FBgn0023181,FBgn0039782,FBgn0032815,FBgn0038035,FBgn0033475,FBgn0003545,FBgn0029825,FBgn0002985,FBgn0033661,FBgn0042173,FBgn0261830,FBgn0013812,FBgn0004618,FBgn0261679,FBgn0002932,FBg…
GO:0006289	FBgn0259719,FBgn0261109,FBgn0027864,FBgn0031309,FBgn0053196,FBgn0030753,FBgn0039147,FBgn0033050,FBgn0250786,FBgn0250754,FBgn0004698,FBgn0026777,FBgn0030573,FBgn0031668
GO:0050832	FBgn0001961,FBgn0034186,FBgn0029896,FBgn0040273,FBgn0085400,FBgn0262579,FBgn0261836
GO:0050830	FBgn0004511,FBgn0263776,FBgn0263113,FBgn0016977,FBgn0085424,FBgn0036688,FBgn0040351,FBgn0040297,FBgn0262006,FBgn0045852
GO:0015888	FBgn0036892
GO:0046729	FBgn0017550,FBgn0015324,FBgn0034307
GO:0005956	FBgn0259849,FBgn0053244,FBgn0259864,FBgn0085673,FBgn0259842,FBgn0259859,FBgn0259860,FBgn0053247,FBgn0259874,FBgn0026136,FBgn0053246,FBgn0259871,FBgn0085540,FBgn0044817,FBgn0259862,FBgn0051104,FBgn0259875,FBgn0259867,FBgn0259841,FBgn0028581,FBgn0259873,FBgn0015300,FBgn0259817,FBgn0259838,FBgn0259872,FBgn0053245,FBgn0053237,FBgn0259843,FBgn0259853,FBgn0053241,FBgn0085511,FBgn0259869,FBgn0259855,FBg…
GO:0006570	FBgn0040211,FBgn0005655,FBgn0039326
GO:0006571	FBgn0038516,FBgn0025681,FBgn0011802,FBgn0034825,FBgn0015781,FBgn0003612
GO:0006576	FBgn0031254,FBgn0031169,FBgn0037391,FBgn0004908,FBgn0040346,FBgn0038916,FBgn0052671,FBgn0037478,FBgn0033661,FBgn0011596,FBgn0013812,FBgn0010747,FBgn0027836,FBgn0016700,FBgn0086913,FBgn0038106,FBgn0002567,FBgn0263316,FBgn0067052,FBgn0058068,FBgn0034627,FBgn0051453,FBgn0010223,FBgn0015793,FBgn0000115,FBgn0031220,FBgn0030792,FBgn0039588,FBgn0039140,FBgn0037647,FBgn0036686,FBgn0052673,FBgn0036497,FBg…
GO:0042030	FBgn0062978,FBgn0261955,FBgn0037525,FBgn0032340,FBgn0034279,FBgn0050463
GO:0051782	FBgn0003137
GO:0006370	FBgn0030556,FBgn0259199,FBgn0001337,FBgn0011291,FBgn0259200,FBgn0262619,FBgn0030506
GO:0006376	FBgn0036734,FBgn0029887,FBgn0032505,FBgn0027339
GO:0006378	FBgn0035987
GO:0006379	FBgn0035831
GO:0017009	FBgn0011818
GO:0020027	FBgn0036729,FBgn0260723
GO:0031072	FBgn0031208,FBgn0038145,FBgn0032474,FBgn0002174,FBgn0029662,FBgn0051559,FBgn0035852,FBgn0037734,FBgn0015558
GO:0017000	FBgn0036032,FBgn0263706,FBgn0000416
GO:0006597	FBgn0085503,FBgn0038451,FBgn0019932
GO:0017004	FBgn0036763,FBgn0016660,FBgn0035604,FBgn0037107,FBgn0015381,FBgn0028475,FBgn0034290,FBgn0262742,FBgn0263593,FBgn0036298,FBgn0085382,FBgn0033133,FBgn0036066,FBgn0026787,FBgn0262017,FBgn0013720,FBgn0051514,FBgn0001983
GO:0035556	FBgn0038766,FBgn0011584,FBgn0031573,FBgn0000339,FBgn0039712,FBgn0025726,FBgn0031606,FBgn0034568,FBgn0036191,FBgn0028741,FBgn0032691,FBgn0031375,FBgn0261688,FBgn0034420,FBgn0024150,FBgn0263980,FBgn0025802,FBgn0023081,FBgn0263600,FBgn0036741,FBgn0259927,FBgn0030005,FBgn0040508,FBgn0038435,FBgn0023416,FBgn0034312,FBgn0261529,FBgn0262519,FBgn0003091,FBgn0004390,FBgn0036260,FBgn0004852,FBgn0038834,FBg…
GO:0030077	FBgn0016926,FBgn0025777,FBgn0030109,FBgn0038588,FBgn0086778,FBgn0031993,FBgn0030796,FBgn0032378,FBgn0030674,FBgn0039304
GO:0030071	FBgn0052666,FBgn0036369,FBgn0032863,FBgn0032751,FBgn0262593,FBgn0085370,FBgn0050122,FBgn0004370,FBgn0024984,FBgn0034296,FBgn0033349,FBgn0051687,FBgn0263772,FBgn0008636,FBgn0042630,FBgn0052767,FBgn0037645,FBgn0026401,FBgn0038542,FBgn0263072,FBgn0034590,FBgn0011818,FBgn0035563
GO:0015996	FBgn0032057,FBgn0024294,FBgn0035951,FBgn0038771
GO:0015995	FBgn0027605,FBgn0027532,FBgn0035949,FBgn0037742,FBgn0028685,FBgn0032450,FBgn0036892,FBgn0039890,FBgn0001314,FBgn0014861,FBgn0033661,FBgn0031882,FBgn0013812,FBgn0040078,FBgn0039141,FBgn0030871,FBgn0013998,FBgn0015929,FBgn0017577,FBgn0030468,FBgn0260985,FBgn0020369,FBgn0030375,FBgn0029656,FBgn0036702,FBgn0039788,FBgn0016983,FBgn0015286,FBgn0051453,FBgn0263873,FBgn0036099,FBgn0028686,FBgn0027780,FBg…
GO:0015992	FBgn0036568,FBgn0015609,FBgn0029642,FBgn0032654,FBgn0052843,FBgn0010217,FBgn0011211,FBgn0263598,FBgn0000036,FBgn0045474,FBgn0032464,FBgn0033368,FBgn0036380,FBgn0020368
GO:0015991	FBgn0036568,FBgn0031169,FBgn0029587,FBgn0027582,FBgn0260233,FBgn0028667,FBgn0024889,FBgn0037531,FBgn0030327,FBgn0032294,FBgn0261261,FBgn0029825,FBgn0031375,FBgn0030968,FBgn0033486,FBgn0011676,FBgn0035521,FBgn0039505,FBgn0010217,FBgn0031306,FBgn0013810,FBgn0015008,FBgn0036126,FBgn0036341,FBgn0038613,FBgn0011823,FBgn0262736,FBgn0039635,FBgn0026181,FBgn0264325,FBgn0028662,FBgn0036666,FBgn0031886,FBg…
GO:0009446	FBgn0035424
GO:0043140	FBgn0032123
GO:0005135	FBgn0086906
GO:0005134	FBgn0264598,FBgn0010397,FBgn0013334,FBgn0034585
GO:0005136	FBgn0026598
GO:0007623	FBgn0033490,FBgn0037655
GO:0006629	FBgn0030607,FBgn0087040,FBgn0032603,FBgn0051089,FBgn0036996,FBgn0026083,FBgn0034997,FBgn0041229,FBgn0043043,FBgn0033498,FBgn0051872,FBgn0036939,FBgn0038069,FBgn0039476,FBgn0032981,FBgn0032266,FBgn0025809,FBgn0038068,FBgn0051683,FBgn0033194,FBgn0050115,FBgn0000017,FBgn0051091,FBgn0035309,FBgn0029167,FBgn0031735,FBgn0037842,FBgn0032264,FBgn0036449,FBgn0038834,FBgn0000406,FBgn0035914,FBgn0040353,FBg…
GO:0005133	FBgn0027885,FBgn0038186
GO:0006306	FBgn0030121,FBgn0263198,FBgn0031817,FBgn0037543,FBgn0259720,FBgn0036838,FBgn0037250,FBgn0039451,FBgn0028707
GO:0006626	FBgn0033224,FBgn0261477,FBgn0035232,FBgn0040235,FBgn0037417,FBgn0030620,FBgn0024689,FBgn0015527,FBgn0037710,FBgn0036920
GO:0006621	FBgn0004462,FBgn0036822,FBgn0022268,FBgn0033788
GO:0042438	FBgn0004449
GO:0009267	FBgn0260874,FBgn0024957,FBgn0015721,FBgn0039356,FBgn0039357
GO:0004842	FBgn0085337,FBgn0032467,FBgn0261119,FBgn0262117,FBgn0053552,FBgn0036546,FBgn0037705,FBgn0029006,FBgn0032208,FBgn0039938,FBgn0039668,FBgn0034312,FBgn0044020,FBgn0002899,FBgn0003138,FBgn0037384,FBgn0086442,FBgn0039013,FBgn0030577,FBgn0002431,FBgn0052103,FBgn0262733,FBgn0036660,FBgn0037808,FBgn0039150,FBgn0032974,FBgn0029152,FBgn0039767,FBgn0051088,FBgn0052581,FBgn0030915,FBgn0085470,FBgn0034989,FBg…
GO:0019856	FBgn0035811,FBgn0264561
GO:0030677	FBgn0035831
GO:0030674	FBgn0032479,FBgn0010113,FBgn0039705,FBgn0261261,FBgn0034573,FBgn0000183,FBgn0023388,FBgn0051161,FBgn0036929,FBgn0033081,FBgn0015546,FBgn0036964,FBgn0039491,FBgn0032789,FBgn0000662,FBgn0003447,FBgn0051909,FBgn0033029,FBgn0038546,FBgn0087008,FBgn0013733,FBgn0051291,FBgn0011828,FBgn0031455,FBgn0051126,FBgn0034958,FBgn0026634,FBgn0019886,FBgn0011661,FBgn0036614,FBgn0033447,FBgn0061197,FBgn0004117,FBg…
GO:0004535	FBgn0000114,FBgn0035388,FBgn0032822,FBgn0010263,FBgn0002780,FBgn0040284,FBgn0262475,FBgn0085383
GO:0004531	FBgn0000477
GO:0006750	FBgn0036734,FBgn0030882,FBgn0040319,FBgn0052495,FBgn0034598
GO:0006021	FBgn0025885
GO:0006754	FBgn0259151,FBgn0051028,FBgn0044324,FBgn0034274,FBgn0011280,FBgn0037076
GO:0006024	FBgn0033924,FBgn0002909,FBgn0032480,FBgn0015360,FBgn0030828,FBgn0033087
GO:0008021	FBgn0035872,FBgn0004575
GO:0008023	FBgn0032066,FBgn0027587,FBgn0014037,FBgn0030809
GO:0008026	FBgn0004419,FBgn0024804,FBgn0039214,FBgn0002906,FBgn0025140,FBgn0034496,FBgn0086347,FBgn0031655,FBgn0015075,FBgn0029979,FBgn0026876,FBgn0037549,FBgn0002899,FBgn0037205,FBgn0027602,FBgn0263599,FBgn0040290,FBgn0001565,FBgn0030871,FBgn0051368,FBgn0011606,FBgn0036754,FBgn0038889,FBgn0026713,FBgn0260985,FBgn0001179,FBgn0261850,FBgn0032157,FBgn0037573,FBgn0011802,FBgn0036104,FBgn0086613,FBgn0001330,FBg…
GO:0031491	FBgn0011604
GO:0009007	FBgn0026375,FBgn0038811,FBgn0011763,FBgn0259994,FBgn0037250,FBgn0052281,FBgn0037834,FBgn0038862
GO:0031492	FBgn0003138,FBgn0016036
GO:0050532	FBgn0010905,FBgn0259231
GO:0009395	FBgn0038582
GO:0042720	FBgn0260634,FBgn0003175,FBgn0036317
GO:0009396	FBgn0015011,FBgn0263868,FBgn0037746,FBgn0010222,FBgn0030968,FBgn0031598,FBgn0020385,FBgn0003731,FBgn0035371,FBgn0036328,FBgn0027583,FBgn0263594,FBgn0040349,FBgn0261800,FBgn0085453,FBgn0036327,FBgn0037354,FBgn0030731,FBgn0039304,FBgn0013765
GO:0042729	FBgn0031313,FBgn0029830,FBgn0038685,FBgn0010551,FBgn0040233,FBgn0025777,FBgn0010905,FBgn0033312,FBgn0261569,FBgn0036671,FBgn0261799,FBgn0034142,FBgn0029870,FBgn0086475,FBgn0050291,FBgn0037464,FBgn0036576,FBgn0052152,FBgn0011288,FBgn0030874,FBgn0034958,FBgn0004397,FBgn0051371,FBgn0086656,FBgn0052831,FBgn0262110,FBgn0032633,FBgn0036882
GO:0000287	FBgn0039777,FBgn0029587,FBgn0036511,FBgn0031462,FBgn0031606,FBgn0038952,FBgn0037115,FBgn0004832,FBgn0036534,FBgn0000017,FBgn0052099,FBgn0010905,FBgn0016081,FBgn0259231,FBgn0023531,FBgn0036030,FBgn0034988,FBgn0033820,FBgn0000317,FBgn0014010,FBgn0003178,FBgn0039631,FBgn0016687,FBgn0041239,FBgn0041184,FBgn0025776,FBgn0029822,FBgn0261451,FBgn0039778,FBgn0039277,FBgn0034888,FBgn0013733,FBgn0043012,FBg…
GO:0009399	FBgn0015609,FBgn0259715,FBgn0264572,FBgn0050291,FBgn0034732,FBgn0037188,FBgn0040849,FBgn0035760,FBgn0043865
GO:0008284	FBgn0032083,FBgn0051016
GO:0008283	FBgn0035019
GO:0008289	FBgn0045073,FBgn0004379,FBgn0031313,FBgn0032479,FBgn0033401,FBgn0029825,FBgn0035797,FBgn0011596,FBgn0035028,FBgn0036341,FBgn0032163,FBgn0053322,FBgn0086901,FBgn0032513,FBgn0030160,FBgn0263032,FBgn0029932,FBgn0032505,FBgn0037299,FBgn0031549,FBgn0029870,FBgn0030158,FBgn0031759,FBgn0051952,FBgn0031813,FBgn0027569,FBgn0019886,FBgn0263392,FBgn0000543,FBgn0033447,FBgn0263033,FBgn0039760,FBgn0031209,FBg…
GO:0051015	FBgn0036964,FBgn0003447
GO:0006974	FBgn0012036,FBgn0032455,FBgn0051296,FBgn0027508,FBgn0004652,FBgn0010247,FBgn0032698,FBgn0030590
GO:0008736	FBgn0038385,FBgn0051116
GO:0048037	FBgn0015011,FBgn0043456,FBgn0030968,FBgn0051673,FBgn0020236,FBgn0031972,FBgn0032889,FBgn0037170,FBgn0004888,FBgn0034173,FBgn0029113,FBgn0035371,FBgn0038708,FBgn0011768,FBgn0031126,FBgn0039639,FBgn0051674,FBgn0032350,FBgn0001091,FBgn0025687,FBgn0032910,FBgn0038610,FBgn0031990,FBgn0260397,FBgn0034390,FBgn0033949,FBgn0029648,FBgn0036762,FBgn0037370,FBgn0030305,FBgn0023000,FBgn0014455,FBgn0024289,FBg…
GO:0008733	FBgn0066101
GO:0008657	FBgn0038797,FBgn0053919
GO:0048038	FBgn0039909,FBgn0261799,FBgn0031985,FBgn0264691,FBgn0039331,FBgn0020391,FBgn0001942
GO:0006979	FBgn0038511,FBgn0263986,FBgn0038465,FBgn0034415,FBgn0038469,FBgn0004577,FBgn0261987,FBgn0039209,FBgn0011828,FBgn0035438,FBgn0259233,FBgn0010042,FBgn0032685,FBgn0031464
GO:0004664	FBgn0003888
GO:0004197	FBgn0038951,FBgn0029703,FBgn0024187,FBgn0023525,FBgn0050203,FBgn0038147,FBgn0032228,FBgn0036417,FBgn0037396,FBgn0051955,FBgn0036518,FBgn0087002,FBgn0051526,FBgn0085407,FBgn0250848,FBgn0031710,FBgn0020381,FBgn0000052,FBgn0050271,FBgn0260461,FBgn0010501,FBgn0039626,FBgn0028381,FBgn0035724,FBgn0004567,FBgn0036659,FBgn0030038,FBgn0010434,FBgn0033716,FBgn0032670,FBgn0034400,FBgn0033215,FBgn0260462,FBg…
GO:0004190	FBgn0005631,FBgn0034900,FBgn0032049,FBgn0004635,FBgn0032304,FBgn0051928,FBgn0030941,FBgn0030338,FBgn0259163,FBgn0026411,FBgn0085302,FBgn0042111,FBgn0036131,FBgn0015618,FBgn0037179,FBgn0032704,FBgn0052071,FBgn0030085,FBgn0037180,FBgn0083941,FBgn0051087,FBgn0029093,FBgn0050389,FBgn0052453,FBgn0036032,FBgn0030097,FBgn0038505,FBgn0033497,FBgn0030753,FBgn0032303,FBgn0036896,FBgn0038507,FBgn0259994,FBg…
GO:0004663	FBgn0051713
GO:0003896	FBgn0032329,FBgn0259676,FBgn0026371,FBgn0037753,FBgn0003117,FBgn0054027,FBgn0033924,FBgn0039631,FBgn0031090,FBgn0011762,FBgn0050021,FBgn0263392,FBgn0263995,FBgn0034670,FBgn0000227,FBgn0031257,FBgn0025725,FBgn0011754
GO:0003899	FBgn0038951,FBgn0262717,FBgn0051155,FBgn0003165,FBgn0003277,FBgn0035036,FBgn0026373,FBgn0036775,FBgn0039360,FBgn0030089,FBgn0004855,FBgn0061361,FBgn0262954,FBgn0263757,FBgn0036181,FBgn0038601,FBgn0029720,FBgn0003091,FBgn0037324,FBgn0039795,FBgn0030801,FBgn0259222,FBgn0261938,FBgn0032521,FBgn0038057,FBgn0031692,FBgn0034182,FBgn0038115,FBgn0259986,FBgn0033188,FBgn0263738,FBgn0263218,FBgn0261641,FBg…
GO:0004198	FBgn0260450,FBgn0003464,FBgn0012051,FBgn0025866
GO:0004668	FBgn0035424,FBgn0083991,FBgn0031791
GO:0018106	FBgn0038348,FBgn0031052,FBgn0030189,FBgn0031734,FBgn0024321,FBgn0029118
GO:0006898	FBgn0005391
GO:0008608	FBgn0031313,FBgn0038685,FBgn0010551,FBgn0040233,FBgn0025777,FBgn0010905,FBgn0033312,FBgn0261569,FBgn0261799,FBgn0034142,FBgn0029870,FBgn0086475,FBgn0050291,FBgn0034958,FBgn0052831,FBgn0262110,FBgn0032633,FBgn0036882
GO:0003879	FBgn0261451
GO:0003872	FBgn0003071
GO:0045444	FBgn0021796,FBgn0029961,FBgn0042693,FBgn0004646,FBgn0051055,FBgn0261617,FBgn0036668
GO:0003870	FBgn0010786,FBgn0030141,FBgn0029893,FBgn0020764,FBgn0030466
GO:0051304	FBgn0039029
GO:0003877	FBgn0029958,FBgn0030707,FBgn0004050
GO:0051301	FBgn0005631,FBgn0040346,FBgn0032018,FBgn0013811,FBgn0037726,FBgn0032450,FBgn0032083,FBgn0038330,FBgn0004512,FBgn0039323,FBgn0051793,FBgn0033756,FBgn0039590,FBgn0036341,FBgn0039644,FBgn0031515,FBgn0013726,FBgn0051632,FBgn0030600,FBgn0000384,FBgn0016762,FBgn0263651,FBgn0032031,FBgn0026598,FBgn0026713,FBgn0030961,FBgn0010549,FBgn0032026,FBgn0030375,FBgn0015615,FBgn0015323,FBgn0032456,FBgn0001330,FBg…
GO:0001726	FBgn0260442
GO:0004068	FBgn0011481
GO:0009636	FBgn0001258,FBgn0039631,FBgn0026317,FBgn0010482
GO:0004064	FBgn0000119,FBgn0250830,FBgn0030706
GO:0004066	FBgn0040337,FBgn0026565,FBgn0032997,FBgn0041607,FBgn0030512,FBgn0033375,FBgn0022764
GO:0019211	FBgn0016698,FBgn0037365,FBgn0030696
GO:0019748	FBgn0034551,FBgn0039395,FBgn0023517
GO:0018580	FBgn0001170,FBgn0000447,FBgn0061356,FBgn0033564,FBgn0003204
GO:0008519	FBgn0028699,FBgn0024184,FBgn0051459,FBgn0025693,FBgn0038309,FBgn0016930
GO:0016638	FBgn0264562,FBgn0051473,FBgn0261461,FBgn0260741,FBgn0061356,FBgn0033564,FBgn0036663,FBgn0041087,FBgn0033628,FBgn0051472,FBgn0040333,FBgn0039282,FBgn0262562,FBgn0003204
GO:0008514	FBgn0034966,FBgn0037541,FBgn0259231,FBgn0264490
GO:0016984	FBgn0031606,FBgn0037834
GO:0001836	FBgn0012036
GO:0016987	FBgn0014464,FBgn0035428,FBgn0031493,FBgn0030492,FBgn0036733,FBgn0085407,FBgn0024555,FBgn0037273,FBgn0011289,FBgn0025334,FBgn0036333,FBgn0036714,FBgn0034145,FBgn0051861,FBgn0030336,FBgn0050401,FBgn0264326,FBgn0004915,FBgn0002921,FBgn0030864,FBgn0015477,FBgn0029941,FBgn0039577,FBgn0033855,FBgn0001235,FBgn0051224
GO:0015501	FBgn0085407,FBgn0033248
GO:0070403	FBgn0036531,FBgn0031610,FBgn0039631,FBgn0029783,FBgn0024291,FBgn0038788,FBgn0031662,FBgn0037802
GO:0070402	FBgn0260634
GO:0010333	FBgn0014010,FBgn0040465
GO:0047750	FBgn0037773,FBgn0011206
GO:0015727	FBgn0003464
GO:0007160	FBgn0026403,FBgn0051004
GO:0007165	FBgn0034886,FBgn0024187,FBgn0033238,FBgn0023213,FBgn0032479,FBgn0085447,FBgn0031659,FBgn0051475,FBgn0032095,FBgn0029114,FBgn0013303,FBgn0065055,FBgn0262169,FBgn0038330,FBgn0039705,FBgn0003716,FBgn0261673,FBgn0039883,FBgn0037010,FBgn0261261,FBgn0029825,FBgn0004666,FBgn0039594,FBgn0030685,FBgn0036518,FBgn0034249,FBgn0033661,FBgn0016120,FBgn0034573,FBgn0085421,FBgn0033740,FBgn0029979,FBgn0000183,FBg…
GO:0007166	FBgn0035132,FBgn0034219,FBgn0027342,FBgn0026371,FBgn0020224,FBgn0263985,FBgn0001233,FBgn0016797,FBgn0003444,FBgn0053513,FBgn0027343,FBgn0001085,FBgn0037295,FBgn0263929
GO:0007169	FBgn0004647,FBgn0038279,FBgn0013984,FBgn0003731,FBgn0004598,FBgn0032752
GO:0004803	FBgn0262166,FBgn0039283,FBgn0024250,FBgn0015519,FBgn0029723,FBgn0011708,FBgn0050460,FBgn0259140,FBgn0039286,FBgn0011722,FBgn0050401,FBgn0011747,FBgn0032124,FBgn0004870,FBgn0052121,FBgn0036374,FBgn0032003,FBgn0039861,FBgn0025525,FBgn0037844,FBgn0025117,FBgn0259677
GO:0016742	FBgn0261986,FBgn0032945,FBgn0039836,FBgn0031041,FBgn0000053
GO:0016743	FBgn0036342,FBgn0003189,FBgn0029512
GO:0016740	FBgn0038951,FBgn0040337,FBgn0037584,FBgn0032329,FBgn0051955,FBgn0034982,FBgn0086657,FBgn0014269,FBgn0260241,FBgn0026565,FBgn0031710,FBgn0000052,FBgn0039518,FBgn0038306,FBgn0028647,FBgn0000075,FBgn0013998,FBgn0036659,FBgn0037347,FBgn0022029,FBgn0263218,FBgn0011701,FBgn0037915,FBgn0030799,FBgn0031126,FBgn0031098,FBgn0039788,FBgn0000153,FBgn0016983,FBgn0032430,FBgn0051453,FBgn0040842,FBgn0036337,FBg…
GO:0016746	FBgn0036862,FBgn0034971,FBgn0260967,FBgn0036493,FBgn0035383,FBgn0030421,FBgn0023215,FBgn0036622,FBgn0038486,FBgn0261862,FBgn0261530,FBgn0040211,FBgn0037891,FBgn0012344,FBgn0085440,FBgn0030647,FBgn0052699,FBgn0086408,FBgn0030612,FBgn0001125,FBgn0036212,FBgn0032471,FBgn0025678,FBgn0029747,FBgn0026619,FBgn0011286,FBgn0027287,FBgn0039543,FBgn0037645,FBgn0028991,FBgn0040212,FBgn0000303,FBgn0024958,FBg…
GO:0016747	FBgn0036039,FBgn0039113,FBgn0000644,FBgn0014340,FBgn0250785,FBgn0053531,FBgn0032066,FBgn0032691,FBgn0033032,FBgn0024188,FBgn0032668,FBgn0026080,FBgn0031344,FBgn0085745,FBgn0042627,FBgn0034087,FBgn0035557,FBgn0032781,FBgn0260006,FBgn0029969,FBgn0264261,FBgn0051493,FBgn0031184,FBgn0003392,FBgn0039585,FBgn0031033,FBgn0263251,FBgn0033216,FBgn0031774,FBgn0031632,FBgn0032669,FBgn0085740,FBgn0040001,FBg…
GO:0046406	FBgn0053547
GO:0016163	FBgn0035760
GO:0047134	FBgn0027291,FBgn0031573,FBgn0033252,FBgn0039023,FBgn0262160,FBgn0032691,FBgn0034452,FBgn0025802,FBgn0004618,FBgn0037703,FBgn0026573,FBgn0003091,FBgn0028531,FBgn0013469,FBgn0038603,FBgn0261854,FBgn0039355,FBgn0260003,FBgn0031822,FBgn0003079,FBgn0023172,FBgn0015402,FBgn0030455,FBgn0035134,FBgn0035137,FBgn0038244,FBgn0038627,FBgn0046296,FBgn0051140,FBgn0037603,FBgn0003093,FBgn0003231,FBgn0038787
GO:0016798	FBgn0031265,FBgn0004370
GO:0070176	FBgn0263197,FBgn0033770,FBgn0029667,FBgn0029800,FBgn0039632
GO:0005829	FBgn0040211
GO:0016567	FBgn0032467,FBgn0261119,FBgn0262117,FBgn0036546,FBgn0032208,FBgn0013984,FBgn0086442,FBgn0039767,FBgn0030915,FBgn0026318,FBgn0031107,FBgn0263601,FBgn0031168,FBgn0086129,FBgn0028847,FBgn0027052,FBgn0028467
GO:0016560	FBgn0263116,FBgn0033812,FBgn0032399,FBgn0026374
GO:0071203	FBgn0031573,FBgn0051663,FBgn0010575,FBgn0051374,FBgn0036571,FBgn0261938,FBgn0031979,FBgn0011202,FBgn0053111,FBgn0264343,FBgn0011570,FBgn0030412,FBgn0264307,FBgn0031518,FBgn0034577,FBgn0032290,FBgn0004414
GO:0016298	FBgn0030895,FBgn0034491
GO:0016568	FBgn0003415,FBgn0031655,FBgn0031875,FBgn0263042,FBgn0037376,FBgn0036310,FBgn0263392,FBgn0037978,FBgn0263697,FBgn0032408,FBgn0022786
GO:0043402	FBgn0028484
GO:0046718	FBgn0050497,FBgn0039883,FBgn0031746,FBgn0001263,FBgn0028543,FBgn0036448,FBgn0031178,FBgn0050389,FBgn0085734,FBgn0033497,FBgn0263352,FBgn0031305,FBgn0010295
GO:0019385	FBgn0034488
GO:0015851	FBgn0053087
GO:0006298	FBgn0031169,FBgn0026375,FBgn0029705,FBgn0035816,FBgn0015546,FBgn0036486,FBgn0011659,FBgn0032154,FBgn0032361,FBgn0036035,FBgn0037504,FBgn0011660,FBgn0035640,FBgn0011771,FBgn0039874,FBgn0052438,FBgn0033337,FBgn0085436
GO:0050821	FBgn0032915,FBgn0022702,FBgn0036729,FBgn0003435,FBgn0263026,FBgn0037387,FBgn0041195,FBgn0260723
GO:0030288	FBgn0033222,FBgn0067864
GO:0050829	FBgn0004511,FBgn0263776,FBgn0002526,FBgn0016977,FBgn0085424,FBgn0036688,FBgn0040297,FBgn0262006,FBgn0045852
GO:0030286	FBgn0013811,FBgn0041605,FBgn0037726,FBgn0001314,FBgn0013812,FBgn0001315,FBgn0013810,FBgn0013813,FBgn0013809,FBgn0023096,FBgn0037756,FBgn0001313,FBgn0034666,FBgn0085658,FBgn0261797,FBgn0039510
GO:0004807	FBgn0037584,FBgn0086355
GO:0005923	FBgn0004169,FBgn0036219
GO:0005921	FBgn0030989,FBgn0027524,FBgn0027108,FBgn0263774,FBgn0027107,FBgn0004646,FBgn0030204,FBgn0024177,FBgn0028373,FBgn0085387,FBgn0027106
GO:0006563	FBgn0029114,FBgn0036208,FBgn0037972,FBgn0029823,FBgn0028690
GO:0006562	FBgn0083959,FBgn0003423
GO:0006568	FBgn0035760
GO:1900758	FBgn0033159,FBgn0038008
GO:0006364	FBgn0032329,FBgn0022960,FBgn0038090,FBgn0032691,FBgn0028744,FBgn0013269,FBgn0042650,FBgn0023508,FBgn0003071,FBgn0038306,FBgn0037105,FBgn0260659,FBgn0264493,FBgn0031052,FBgn0036514,FBgn0004198,FBgn0030704,FBgn0037200,FBgn0038146,FBgn0023527,FBgn0030720,FBgn0029856,FBgn0033454,FBgn0030947,FBgn0034612,FBgn0015371,FBgn0031885,FBgn0037770,FBgn0033072,FBgn0003062,FBgn0053547,FBgn0028944,FBgn0028327,FBg…
GO:0006367	FBgn0051064,FBgn0260233,FBgn0029799,FBgn0032330,FBgn0003165,FBgn0052821,FBgn0260780,FBgn0032717,FBgn0030268,FBgn0010909,FBgn0036534,FBgn0040816,FBgn0026411,FBgn0051635,FBgn0031306,FBgn0037753,FBgn0051374,FBgn0003117,FBgn0030834,FBgn0039025,FBgn0086758,FBgn0264309,FBgn0016081,FBgn0263213,FBgn0260400,FBgn0259110,FBgn0001301,FBgn0011289,FBgn0003371,FBgn0259986,FBgn0016070,FBgn0043457,FBgn0030121,FBg…
GO:0006366	FBgn0003277,FBgn0030327,FBgn0037981,FBgn0032847,FBgn0039559
GO:0006368	FBgn0032066,FBgn0027587,FBgn0014037,FBgn0030809
GO:0007186	FBgn0026261,FBgn0050340,FBgn0031254,FBgn0053639,FBgn0027865,FBgn0030889,FBgn0025595,FBgn0260233,FBgn0260446,FBgn0004908,FBgn0033289,FBgn0011582,FBgn0040346,FBgn0003255,FBgn0001123,FBgn0038916,FBgn0027575,FBgn0037546,FBgn0035132,FBgn0042712,FBgn0023181,FBgn0260874,FBgn0034219,FBgn0024836,FBgn0004512,FBgn0024957,FBgn0046687,FBgn0029723,FBgn0261281,FBgn0030954,FBgn0052843,FBgn0011642,FBgn0028433,FBg…
GO:0005542	FBgn0263218,FBgn0037108
GO:0020037	FBgn0038005,FBgn0028863,FBgn0032652,FBgn0032603,FBgn0038681,FBgn0027873,FBgn0038236,FBgn0036910,FBgn0033397,FBgn0015039,FBgn0015040,FBgn0036687,FBgn0034053,FBgn0038076,FBgn0031182,FBgn0015033,FBgn0035857,FBgn0038511,FBgn0263986,FBgn0050489,FBgn0038435,FBgn0030367,FBgn0038465,FBgn0036958,FBgn0011785,FBgn0030966,FBgn0028953,FBgn0030615,FBgn0038037,FBgn0031689,FBgn0031372,FBgn0000406,FBgn0036341,FBg…
GO:0050792	FBgn0004594,FBgn0033785
GO:0050790	FBgn0010434,FBgn0030521,FBgn0035736
GO:0050797	FBgn0000560
GO:0046660	FBgn0003741,FBgn0264672,FBgn0016696,FBgn0038173,FBgn0030600,FBgn0034002,FBgn0259996,FBgn0259242
GO:0042545	FBgn0051213
GO:0008198	FBgn0019637,FBgn0038968
GO:0015986	FBgn0263705,FBgn0260005,FBgn0051663,FBgn0263110,FBgn0036518,FBgn0016120,FBgn0030089,FBgn0041150,FBgn0032156,FBgn0026375,FBgn0014388,FBgn0004242,FBgn0003482,FBgn0085599,FBgn0037040,FBgn0037179,FBgn0034133,FBgn0014391,FBgn0030300,FBgn0083991,FBgn0053322,FBgn0038662,FBgn0045759,FBgn0001316,FBgn0000464,FBgn0259785,FBgn0015509,FBgn0035766,FBgn0027503,FBgn0037525,FBgn0019644,FBgn0052600,FBgn0030455,FBg…
GO:0052862	FBgn0003301,FBgn0029992
GO:0052861	FBgn0003301,FBgn0029992
GO:0005727	FBgn0030852,FBgn0264505,FBgn0263352,FBgn0005666,FBgn0086906,FBgn0052683
GO:0042549	FBgn0030011,FBgn0031456,FBgn0263377,FBgn0261569,FBgn0263120
GO:0009058	FBgn0041342,FBgn0038449,FBgn0034270,FBgn0037708,FBgn0038585,FBgn0260967,FBgn0035848,FBgn0036117,FBgn0034982,FBgn0030968,FBgn0034029,FBgn0035309,FBgn0010591,FBgn0030700,FBgn0042627,FBgn0051809,FBgn0038552,FBgn0036311,FBgn0027571,FBgn0036208,FBgn0032482,FBgn0015737,FBgn0000075,FBgn0043799,FBgn0037279,FBgn0038751,FBgn0030558,FBgn0011638,FBgn0036659,FBgn0034814,FBgn0039131,FBgn0003089,FBgn0036927,FBg…
GO:0006106	FBgn0085478
GO:0006109	FBgn0003205,FBgn0034825,FBgn0038610
GO:0006633	FBgn0039113,FBgn0024912,FBgn0042627,FBgn0027571,FBgn0010611,FBgn0050502,FBgn0004868,FBgn0038097,FBgn0001941,FBgn0040001,FBgn0085370,FBgn0001099,FBgn0028377,FBgn0037356,FBgn0013733,FBgn0033246,FBgn0032715,FBgn0032123,FBgn0261610,FBgn0030373,FBgn0261788,FBgn0033153,FBgn0263220,FBgn0030485,FBgn0030509,FBgn0032955,FBgn0015808,FBgn0263078
GO:0006631	FBgn0015011,FBgn0031972,FBgn0001263,FBgn0033463,FBgn0030737,FBgn0002021,FBgn0027583,FBgn0001258,FBgn0033769,FBgn0039040,FBgn0040349,FBgn0032615,FBgn0030073,FBgn0260397,FBgn0034390,FBgn0033949,FBgn0029648,FBgn0085386,FBgn0261445,FBgn0036762,FBgn0031775,FBgn0034943,FBgn0024958,FBgn0034184,FBgn0028479,FBgn0031630,FBgn0033190,FBgn0035147,FBgn0264679
GO:0006635	FBgn0027572,FBgn0044323,FBgn0029924,FBgn0034628,FBgn0039225,FBgn0034629,FBgn0032775
GO:0009254	FBgn0033362,FBgn0004839
GO:0030688	FBgn0263118,FBgn0031052,FBgn0035393,FBgn0028327,FBgn0022069
GO:0004859	FBgn0039728,FBgn0037836,FBgn0035245
GO:0009253	FBgn0033327,FBgn0043575,FBgn0033260,FBgn0013278,FBgn0035976,FBgn0083228,FBgn0035977,FBgn0043577,FBgn0013279,FBgn0037906,FBgn0013277,FBgn0035975,FBgn0043578,FBgn0030310,FBgn0030695,FBgn0043576,FBgn0051354,FBgn0035806,FBgn0050001
GO:0004857	FBgn0036772,FBgn0259178,FBgn0051374,FBgn0085452,FBgn0040660,FBgn0053322,FBgn0038397,FBgn0034694,FBgn0014184,FBgn0085541,FBgn0024362,FBgn0038438,FBgn0030091,FBgn0027057
GO:0004853	FBgn0033428,FBgn0035627
GO:0004852	FBgn0030066,FBgn0031857,FBgn0033978,FBgn0011747,FBgn0038361,FBgn0001994
GO:0005581	FBgn0000299,FBgn0032001,FBgn0031879,FBgn0016075
GO:0004525	FBgn0262614,FBgn0262588,FBgn0037330,FBgn0026722,FBgn0034246,FBgn0039016
GO:0009056	FBgn0026190,FBgn0037683,FBgn0002036
GO:0004527	FBgn0034542,FBgn0030318,FBgn0086253,FBgn0031868,FBgn0037468,FBgn0020261
GO:0004526	FBgn0262614,FBgn0034249,FBgn0029955,FBgn0026702,FBgn0036825,FBgn0013973
GO:0004521	FBgn0003301
GO:0004520	FBgn0035827
GO:0004523	FBgn0023171,FBgn0038854,FBgn0017581
GO:0006749	FBgn0030932,FBgn0061476,FBgn0030361,FBgn0030796,FBgn0025837
GO:0006030	FBgn0038629,FBgn0039452,FBgn0260026,FBgn0038643,FBgn0050293,FBgn0036363,FBgn0040958,FBgn0026077,FBgn0035931,FBgn0036227,FBgn0038632,FBgn0085311,FBgn0036950,FBgn0037487,FBgn0035845,FBgn0263748,FBgn0036952,FBgn0035131,FBgn0052302,FBgn0031000,FBgn0036948,FBgn0035430,FBgn0259748,FBgn0037488,FBgn0032598,FBgn0040950,FBgn0027600,FBgn0030999,FBgn0053986,FBgn0039454,FBgn0036226,FBgn0053985,FBgn0039042,FBg…
GO:0006032	FBgn0036227,FBgn0032231,FBgn0035246,FBgn0014184,FBgn0085280,FBgn0039869,FBgn0052023,FBgn0036947
GO:0006741	FBgn0260750,FBgn0033853,FBgn0033373,FBgn0053156
GO:0008033	FBgn0261802,FBgn0040337,FBgn0051019,FBgn0002306,FBgn0036222,FBgn0026319,FBgn0038090,FBgn0051036,FBgn0086450,FBgn0036750,FBgn0034249,FBgn0264090,FBgn0037606,FBgn0026565,FBgn0020653,FBgn0036696,FBgn0037170,FBgn0043799,FBgn0030167,FBgn0052944,FBgn0032724,FBgn0033584,FBgn0039415,FBgn0032430,FBgn0032750,FBgn0031238,FBgn0037200,FBgn0022246,FBgn0037626,FBgn0030586,FBgn0039349,FBgn0035943,FBgn0020766,FBg…
GO:0005219	FBgn0052371,FBgn0001138,FBgn0086912,FBgn0029799,FBgn0033224,FBgn0035845,FBgn0262519,FBgn0036093,FBgn0031294,FBgn0037417,FBgn0261641,FBgn0050389,FBgn0039946,FBgn0263108,FBgn0031194,FBgn0085734,FBgn0027339,FBgn0263352,FBgn0011286,FBgn0259969,FBgn0020378,FBgn0011655,FBgn0030077,FBgn0015558,FBgn0027581,FBgn0034716,FBgn0030505,FBgn0262870,FBgn0001256
GO:0005215	FBgn0086695,FBgn0024330,FBgn0038840,FBgn0050293,FBgn0039879,FBgn0029966,FBgn0261587,FBgn0035076,FBgn0036732,FBgn0028491,FBgn0264598,FBgn0034883,FBgn0033032,FBgn0026255,FBgn0029950,FBgn0036329,FBgn0263116,FBgn0035293,FBgn0038652,FBgn0013269,FBgn0038984,FBgn0041150,FBgn0003053,FBgn0032433,FBgn0034882,FBgn0050277,FBgn0034494,FBgn0051262,FBgn0033995,FBgn0262636,FBgn0028425,FBgn0051634,FBgn0037003,FBg…
GO:0005216	FBgn0263257,FBgn0035934,FBgn0005614,FBgn0085434,FBgn0260005,FBgn0259145,FBgn0037690,FBgn0032490,FBgn0033257,FBgn0085395,FBgn0035192,FBgn0083959,FBgn0004396,FBgn0011760,FBgn0000535,FBgn0005564,FBgn0003353,FBgn0264431,FBgn0003386,FBgn0016920,FBgn0263992,FBgn0027594,FBgn0086693,FBgn0034300,FBgn0033010,FBgn0260971,FBgn0011589,FBgn0263111,FBgn0260003,FBgn0262593,FBgn0085425,FBgn0264255,FBgn0262685,FBg…
GO:0000178	FBgn0261563,FBgn0034879,FBgn0032346
GO:0009036	FBgn0014269,FBgn0000017,FBgn0031571,FBgn0262508,FBgn0052104,FBgn0000307,FBgn0038445,FBgn0039175,FBgn0262816,FBgn0004132,FBgn0260658,FBgn0260429,FBgn0028704,FBgn0037717
GO:0005213	FBgn0039167,FBgn0030087,FBgn0032330,FBgn0011668,FBgn0001978,FBgn0023524,FBgn0008654,FBgn0036591,FBgn0035754,FBgn0263197,FBgn0030187,FBgn0085254,FBgn0042201,FBgn0263258,FBgn0030336,FBgn0028670,FBgn0000427,FBgn0004401,FBgn0051800,FBgn0261556
GO:0031625	FBgn0033260,FBgn0004390,FBgn0015509,FBgn0002791,FBgn0053489,FBgn0261268,FBgn0036332,FBgn0039632,FBgn0032956
GO:0042710	FBgn0036746,FBgn0051262,FBgn0030703,FBgn0053087,FBgn0003028,FBgn0037992,FBgn0033041,FBgn0261617,FBgn0259866,FBgn0003462
GO:0004518	FBgn0040347,FBgn0261680,FBgn0033549,FBgn0032815,FBgn0002985,FBgn0261679,FBgn0002932,FBgn0030005,FBgn0044020,FBgn0034728,FBgn0037384,FBgn0015905,FBgn0033679,FBgn0010488,FBgn0051088,FBgn0028931,FBgn0051909,FBgn0051053,FBgn0004594,FBgn0263744,FBgn0250911,FBgn0260635,FBgn0043470,FBgn0025185,FBgn0033449,FBgn0051870,FBgn0085318,FBgn0031734,FBgn0038627,FBgn0260243,FBgn0025832,FBgn0002707,FBgn0004892,FBg…
GO:0004298	FBgn0023175,FBgn0050382,FBgn0029134,FBgn0026380,FBgn0031443,FBgn0017556,FBgn0261394,FBgn0051742,FBgn0034842,FBgn0002284,FBgn0250746,FBgn0004066,FBgn0044323,FBgn0086134,FBgn0263121,FBgn0040063,FBgn0261395,FBgn0016697,FBgn0010590,FBgn0032492,FBgn0032596,FBgn0031442,FBgn0023174,FBgn0017557,FBgn0029812,FBgn0250843,FBgn0037296
GO:0000172	FBgn0035831
GO:0004455	FBgn0015011,FBgn0000330,FBgn0031289,FBgn0027103,FBgn0032889,FBgn0030799,FBgn0015615,FBgn0032350,FBgn0260397,FBgn0034390,FBgn0027607,FBgn0014455,FBgn0264679
GO:0004984	FBgn0026399,FBgn0030298,FBgn0036009,FBgn0032096,FBgn0030016,FBgn0026395,FBgn0039582,FBgn0039034,FBgn0037399,FBgn0030715,FBgn0026390,FBgn0038798,FBgn0058441,FBgn0029521,FBgn0041625,FBgn0026385,FBgn0026397,FBgn0037324,FBgn0062565,FBgn0036078,FBgn0041626,FBgn0038203,FBgn0026396,FBgn0035382,FBgn0003747,FBgn0026391,FBgn0034473,FBgn0033727,FBgn0036019,FBgn0037594,FBgn0029996,FBgn0041621,FBgn0033043,FBg…
GO:0005102	FBgn0086695,FBgn0032479,FBgn0038134,FBgn0010453,FBgn0039705,FBgn0261261,FBgn0029825,FBgn0034573,FBgn0000183,FBgn0004009,FBgn0023388,FBgn0002526,FBgn0031902,FBgn0051161,FBgn0036929,FBgn0033081,FBgn0015546,FBgn0002579,FBgn0039491,FBgn0032789,FBgn0004360,FBgn0000662,FBgn0051909,FBgn0033029,FBgn0038546,FBgn0013733,FBgn0261563,FBgn0051291,FBgn0051287,FBgn0010194,FBgn0011828,FBgn0031455,FBgn0051126,FBg…
GO:0005451	FBgn0015609,FBgn0033368
GO:0033743	FBgn0037847
GO:0045121	FBgn0036932,FBgn0036487
GO:0008725	FBgn0038107
GO:0043934	FBgn0038106
GO:0048046	FBgn0052103,FBgn0026076
GO:0048040	FBgn0035848,FBgn0010772
GO:0030076	FBgn0038199
GO:0009103	FBgn0052666,FBgn0000063,FBgn0027865,FBgn0261278,FBgn0260453,FBgn0033915,FBgn0264492,FBgn0016131,FBgn0030895,FBgn0003744,FBgn0039306,FBgn0026371,FBgn0259712,FBgn0019990,FBgn0020412,FBgn0003137,FBgn0000274,FBgn0262617,FBgn0038603,FBgn0052220,FBgn0031730,FBgn0017581,FBgn0004107,FBgn0261854,FBgn0004106,FBgn0040298,FBgn0260454,FBgn0046332,FBgn0034950,FBgn0032006,FBgn0034137,FBgn0003079,FBgn0037325,FBg…
GO:0000746	FBgn0000320,FBgn0030491,FBgn0005564,FBgn0020762,FBgn0046253,FBgn0010620,FBgn0030746,FBgn0000253,FBgn0015872,FBgn0263239,FBgn0030077,FBgn0085385,FBgn0033268,FBgn0002926,FBgn0052533,FBgn0001078
GO:0004181	FBgn0051019,FBgn0033241,FBgn0030815,FBgn0035780,FBgn0035718,FBgn0030778,FBgn0035776,FBgn0039073,FBgn0033774,FBgn0052627,FBgn0031930,FBgn0031929,FBgn0035779,FBgn0035777,FBgn0052379,FBgn0032144,FBgn0029804,FBgn0035781,FBgn0053283,FBgn0259149,FBgn0035791,FBgn0029807,FBgn0032143,FBgn0004648
GO:0004180	FBgn0033241,FBgn0030815,FBgn0035780,FBgn0035718,FBgn0039073,FBgn0033774,FBgn0034476,FBgn0031930,FBgn0031929,FBgn0035779,FBgn0035777,FBgn0052379,FBgn0032144,FBgn0029804,FBgn0035781,FBgn0259149,FBgn0029807,FBgn0032143,FBgn0086359,FBgn0262880
GO:0004185	FBgn0085314,FBgn0052483,FBgn0051823,FBgn0002989,FBgn0035154,FBgn0051821,FBgn0038738
GO:0003887	FBgn0039110,FBgn0028700,FBgn0032330,FBgn0030940,FBgn0027575,FBgn0038854,FBgn0035644,FBgn0036732,FBgn0032520,FBgn0039782,FBgn0026373,FBgn0036518,FBgn0005696,FBgn0027903,FBgn0263600,FBgn0039600,FBgn0002891,FBgn0250862,FBgn0030871,FBgn0002948,FBgn0034293,FBgn0260866,FBgn0031294,FBgn0004406,FBgn0034827,FBgn0037554,FBgn0037275,FBgn0260936,FBgn0259785,FBgn0053129,FBgn0035150,FBgn0037917,FBgn0004913,FBg…
GO:0004674	FBgn0036511,FBgn0003744,FBgn0039306,FBgn0261673,FBgn0038145,FBgn0037994,FBgn0027568,FBgn0250823,FBgn0261456,FBgn0023081,FBgn0021760,FBgn0039343,FBgn0022936,FBgn0020412,FBgn0003091,FBgn0002466,FBgn0020621,FBgn0015806,FBgn0031951,FBgn0016081,FBgn0004373,FBgn0026181,FBgn0045035,FBgn0261854,FBgn0263079,FBgn0085433,FBgn0263598,FBgn0259680,FBgn0042178,FBgn0042177,FBgn0025776,FBgn0011739,FBgn0013733,FBg…
GO:0004677	FBgn0262636
GO:0004671	FBgn0038536,FBgn0035914,FBgn0036336,FBgn0082582,FBgn0034657
GO:0004673	FBgn0031313,FBgn0034982,FBgn0259173,FBgn0038348,FBgn0020880,FBgn0031052,FBgn0035977,FBgn0037572,FBgn0250789,FBgn0052846,FBgn0039902,FBgn0050291,FBgn0038693,FBgn0030189,FBgn0031734,FBgn0034863,FBgn0021825,FBgn0024321,FBgn0261526,FBgn0029118,FBgn0023000,FBgn0052451,FBgn0040333,FBgn0034059,FBgn0260753,FBgn0027621,FBgn0033713,FBgn0261836,FBgn0037110,FBgn0052277,FBgn0034248
GO:0004672	FBgn0052666,FBgn0014006,FBgn0260935,FBgn0000063,FBgn0046692,FBgn0036511,FBgn0261278,FBgn0086736,FBgn0260399,FBgn0033915,FBgn0053531,FBgn0034568,FBgn0264492,FBgn0016131,FBgn0046685,FBgn0259168,FBgn0003744,FBgn0003716,FBgn0005640,FBgn0003317,FBgn0264297,FBgn0085732,FBgn0250823,FBgn0030018,FBgn0010909,FBgn0086657,FBgn0033244,FBgn0261688,FBgn0003205,FBgn0025625,FBgn0261456,FBgn0026371,FBgn0005592,FBg…
GO:0009877	FBgn0032922,FBgn0038191,FBgn0031485,FBgn0040211,FBgn0038675,FBgn0263144,FBgn0035537,FBgn0036838,FBgn0033653,FBgn0002576
GO:0042555	FBgn0014861,FBgn0030904,FBgn0053547
GO:0022410	FBgn0261281
GO:0001733	FBgn0003089
GO:0008616	FBgn0014269,FBgn0031321,FBgn0036000
GO:0008343	FBgn0260874,FBgn0024957
GO:0003864	FBgn0262882
GO:0008610	FBgn0032922,FBgn0031592,FBgn0053531,FBgn0033364,FBgn0031485,FBgn0034087,FBgn0032781,FBgn0038306,FBgn0028841,FBgn0038074,FBgn0035537,FBgn0037368,FBgn0031455,FBgn0037770,FBgn0038189,FBgn0033170,FBgn0259146,FBgn0039627,FBgn0031454,FBgn0031155,FBgn0037834
GO:0015225	FBgn0032433,FBgn0262562
GO:0018576	FBgn0003732
GO:0008299	FBgn0033835,FBgn0024980,FBgn0034029,FBgn0010611,FBgn0004240,FBgn0037279,FBgn0034035,FBgn0025373,FBgn0019662,FBgn0051005,FBgn0037044
GO:0008290	FBgn0031573,FBgn0011570,FBgn0034577
GO:0008295	FBgn0085503,FBgn0038451,FBgn0019932
GO:0032439	FBgn0036932,FBgn0036487
GO:0019229	FBgn0086758
GO:0032580	FBgn0263005,FBgn0033500,FBgn0030662
GO:0071436	FBgn0263447,FBgn0001311,FBgn0037702,FBgn0262840,FBgn0025624,FBgn0037521,FBgn0026418
GO:0007218	FBgn0038766,FBgn0015279,FBgn0024836,FBgn0264090,FBgn0262719,FBgn0041707,FBgn0000715,FBgn0039722,FBgn0261571,FBgn0029685,FBgn0033313,FBgn0035586,FBgn0032772,FBgn0041092,FBgn0039818,FBgn0025678,FBgn0030181,FBgn0000564,FBgn0036096,FBgn0051321,FBgn0030272,FBgn0024958,FBgn0039821,FBgn0030466,FBgn0000500,FBgn0003218,FBgn0085538,FBgn0037717,FBgn0031811
GO:0015087	FBgn0051122,FBgn0036746,FBgn0029801,FBgn0035547,FBgn0034551,FBgn0036360,FBgn0036899,FBgn0263108,FBgn0085478,FBgn0025639,FBgn0261836,FBgn0005694
GO:0015081	FBgn0263447,FBgn0001311,FBgn0037702,FBgn0262840,FBgn0025624,FBgn0037521,FBgn0026418
GO:0016998	FBgn0033260,FBgn0013278,FBgn0083228,FBgn0037689,FBgn0038220,FBgn0263617,FBgn0013279,FBgn0260237,FBgn0013277,FBgn0033199,FBgn0003301,FBgn0029726,FBgn0013576,FBgn0051354,FBgn0051973,FBgn0050001,FBgn0029992,FBgn0034097
GO:0071929	FBgn0031082,FBgn0035989
GO:0016624	FBgn0037607,FBgn0031636,FBgn0035239,FBgn0039827,FBgn0029722,FBgn0035240,FBgn0028325,FBgn0010352,FBgn0036784,FBgn0037709
GO:0008509	FBgn0050497,FBgn0003002,FBgn0260971,FBgn0259111,FBgn0039808,FBgn0033497,FBgn0263352,FBgn0033368,FBgn0263392,FBgn0036043
GO:0008508	FBgn0263102,FBgn0030756,FBgn0030638
GO:0009044	FBgn0035213
GO:0016620	FBgn0038449,FBgn0000376,FBgn0001128,FBgn0038751,FBgn0034173,FBgn0029711,FBgn0036328,FBgn0039131,FBgn0034794,FBgn0034145,FBgn0034142,FBgn0031500,FBgn0023550,FBgn0001091,FBgn0025687,FBgn0037749,FBgn0038451,FBgn0029821,FBgn0034143,FBgn0085371,FBgn0036327,FBgn0032055,FBgn0001092
GO:0019354	FBgn0015011,FBgn0030968,FBgn0031392,FBgn0033769,FBgn0032754,FBgn0034390,FBgn0023143,FBgn0030305,FBgn0034943,FBgn0039071,FBgn0053208,FBgn0032054,FBgn0264679
GO:0046870	FBgn0015778
GO:0046873	FBgn0039167,FBgn0263257,FBgn0083967,FBgn0033252,FBgn0031288,FBgn0051475,FBgn0261572,FBgn0031053,FBgn0259933,FBgn0039411,FBgn0259168,FBgn0005640,FBgn0027342,FBgn0260482,FBgn0035253,FBgn0026255,FBgn0261015,FBgn0051122,FBgn0036411,FBgn0010622,FBgn0025625,FBgn0264090,FBgn0030491,FBgn0030532,FBgn0038740,FBgn0259481,FBgn0024236,FBgn0000529,FBgn0029801,FBgn0035547,FBgn0029955,FBgn0013984,FBgn0051374,FBg…
GO:0046872	FBgn0032295,FBgn0033317,FBgn0263705,FBgn0031144,FBgn0038766,FBgn0035148,FBgn0036833,FBgn0051679,FBgn0033264,FBgn0037584,FBgn0085337,FBgn0027582,FBgn0031573,FBgn0050497,FBgn0038301,FBgn0261648,FBgn0033252,FBgn0035997,FBgn0037220,FBgn0026206,FBgn0027794,FBgn0027951,FBgn0033934,FBgn0031816,FBgn0005624,FBgn0033782,FBgn0025679,FBgn0015519,FBgn0261680,FBgn0035802,FBgn0036331,FBgn0027580,FBgn0037120,FBg…
GO:0015716	FBgn0038277
GO:0019646	FBgn0039182,FBgn0052595
GO:0015711	FBgn0034966,FBgn0037541,FBgn0259231,FBgn0264490
GO:0007172	FBgn0020440,FBgn0031478
GO:0016192	FBgn0260858,FBgn0000330,FBgn0035317,FBgn0033578,FBgn0038058,FBgn0010215,FBgn0025724,FBgn0016976,FBgn0028685,FBgn0262483,FBgn0053635,FBgn0027496,FBgn0024889,FBgn0260855,FBgn0263351,FBgn0024833,FBgn0035891,FBgn0005410,FBgn0039705,FBgn0027568,FBgn0034452,FBgn0028744,FBgn0036772,FBgn0000319,FBgn0030089,FBgn0032891,FBgn0021760,FBgn0021796,FBgn0015336,FBgn0035704,FBgn0261049,FBgn0036341,FBgn0016975,FBg…
GO:0055070	FBgn0035169,FBgn0038332
GO:0003917	FBgn0004924,FBgn0014469,FBgn0261545
GO:0008276	FBgn0031494,FBgn0032922,FBgn0032329,FBgn0031592,FBgn0032873,FBgn0031485,FBgn0034703,FBgn0038306,FBgn0038188,FBgn0031003,FBgn0037045,FBgn0031817,FBgn0032430,FBgn0263144,FBgn0035537,FBgn0034817,FBgn0037368,FBgn0052152,FBgn0259720,FBgn0036838,FBgn0031455,FBgn0037250,FBgn0037770,FBgn0038189,FBgn0033994,FBgn0052281,FBgn0031454,FBgn0037834
GO:0016755	FBgn0053322,FBgn0030850,FBgn0002924,FBgn0003721
GO:0043027	FBgn0014002,FBgn0038376
GO:0016757	FBgn0261804,FBgn0032078,FBgn0034603,FBgn0025802,FBgn0053145,FBgn0034959,FBgn0264672,FBgn0001311,FBgn0067102,FBgn0036454,FBgn0031468,FBgn0263005,FBgn0037743,FBgn0000179,FBgn0031469,FBgn0050036,FBgn0014075,FBgn0250788,FBgn0033657,FBgn0039378,FBgn0039293,FBgn0054056,FBgn0031472,FBgn0020312,FBgn0031765,FBgn0033315,FBgn0003118,FBgn0000221,FBgn0031988,FBgn0032312,FBgn0054057,FBgn0031986,FBgn0011591,FBg…
GO:0045493	FBgn0031782,FBgn0034214
GO:0001919	FBgn0036932,FBgn0036487
GO:0051973	FBgn0264357,FBgn0038666
GO:0008270	FBgn0027291,FBgn0004865,FBgn0030297,FBgn0051922,FBgn0031144,FBgn0032223,FBgn0038766,FBgn0040324,FBgn0029105,FBgn0261802,FBgn0028935,FBgn0013725,FBgn0037584,FBgn0052822,FBgn0011742,FBgn0001138,FBgn0011277,FBgn0086912,FBgn0259719,FBgn0031608,FBgn0085337,FBgn0036959,FBgn0259849,FBgn0026190,FBgn0032329,FBgn0262029,FBgn0031319,FBgn0031573,FBgn0040207,FBgn0038301,FBgn0003720,FBgn0031399,FBgn0033252,FBg…
GO:0033897	FBgn0085319,FBgn0003227,FBgn0010406
GO:0042393	FBgn0032753,FBgn0000339,FBgn0003137,FBgn0064766,FBgn0035238,FBgn0020655
GO:0042398	FBgn0051949,FBgn0040319
GO:0003854	FBgn0038449,FBgn0033464,FBgn0035848,FBgn0042137,FBgn0030968,FBgn0262559,FBgn0039620,FBgn0038751,FBgn0036328,FBgn0039131,FBgn0037001,FBgn0036620,FBgn0034145,FBgn0034142,FBgn0023550,FBgn0039537,FBgn0038032,FBgn0037749,FBgn0038451,FBgn0036698,FBgn0069973,FBgn0029821,FBgn0036997,FBgn0034143,FBgn0029648,FBgn0085371,FBgn0036327,FBgn0038033,FBgn0034658,FBgn0038450,FBgn0036380,FBgn0032055,FBgn0035147
GO:0042151	FBgn0034069,FBgn0039592
GO:0042157	FBgn0031313,FBgn0032479,FBgn0033401,FBgn0050035,FBgn0011596,FBgn0032163,FBgn0053322,FBgn0030160,FBgn0052446,FBgn0263032,FBgn0032505,FBgn0037299,FBgn0029870,FBgn0030158,FBgn0051952,FBgn0019886,FBgn0263392,FBgn0000543,FBgn0263033,FBgn0039760,FBgn0031209,FBgn0261797,FBgn0031088,FBgn0263584,FBgn0011259,FBgn0040098
GO:0003676	FBgn0032870,FBgn0039979,FBgn0004875,FBgn0260456,FBgn0035148,FBgn0036833,FBgn0037342,FBgn0029105,FBgn0051679,FBgn0052822,FBgn0004419,FBgn0024804,FBgn0031319,FBgn0031573,FBgn0035063,FBgn0037882,FBgn0037220,FBgn0039214,FBgn0261619,FBgn0038826,FBgn0085391,FBgn0002906,FBgn0003277,FBgn0027094,FBgn0023171,FBgn0031909,FBgn0025140,FBgn0039797,FBgn0034496,FBgn0000114,FBgn0037531,FBgn0030571,FBgn0031628,FBg…
GO:0003677	FBgn0014464,FBgn0035679,FBgn0004865,FBgn0038951,FBgn0053855,FBgn0030170,FBgn0038629,FBgn0027605,FBgn0039110,FBgn0028700,FBgn0259938,FBgn0037638,FBgn0004511,FBgn0053884,FBgn0043002,FBgn0000591,FBgn0086912,FBgn0262166,FBgn0053874,FBgn0053871,FBgn0004811,FBgn0033748,FBgn0015561,FBgn0039283,FBgn0036007,FBgn0053180,FBgn0023180,FBgn0031573,FBgn0040347,FBgn0262717,FBgn0035707,FBgn0083981,FBgn0046294,FBg…
GO:0003678	FBgn0030170,FBgn0027605,FBgn0037742,FBgn0028685,FBgn0032450,FBgn0035443,FBgn0036892,FBgn0003545,FBgn0014861,FBgn0013812,FBgn0040078,FBgn0039141,FBgn0003482,FBgn0030871,FBgn0051368,FBgn0039617,FBgn0037138,FBgn0020369,FBgn0029656,FBgn0030904,FBgn0036702,FBgn0039788,FBgn0016983,FBgn0032154,FBgn0051453,FBgn0036451,FBgn0040273,FBgn0028686,FBgn0015271,FBgn0061356,FBgn0033564,FBgn0000253,FBgn0040075,FBg…
GO:0005856	FBgn0263705,FBgn0040299,FBgn0038369,FBgn0032859,FBgn0032409,FBgn0014870,FBgn0262719,FBgn0039911,FBgn0026876,FBgn0032587,FBgn0040080,FBgn0037473,FBgn0010434,FBgn0034060,FBgn0065032,FBgn0000317,FBgn0035205,FBgn0261338,FBgn0013733,FBgn0031781,FBgn0023541,FBgn0000229,FBgn0033246,FBgn0082582,FBgn0015541,FBgn0264449,FBgn0085597,FBgn0034718,FBgn0032205,FBgn0031437,FBgn0036134,FBgn0038853,FBgn0039510
GO:0005852	FBgn0052666,FBgn0086912,FBgn0260233,FBgn0050497,FBgn0027619,FBgn0031628,FBgn0037994,FBgn0034948,FBgn0001330,FBgn0259210,FBgn0036032,FBgn0261262,FBgn0085734,FBgn0033497,FBgn0029644,FBgn0040227,FBgn0034258,FBgn0261238,FBgn0013263,FBgn0004652,FBgn0038128,FBgn0263392,FBgn0030077,FBgn0036258,FBgn0260932,FBgn0015558,FBgn0027788
GO:0043547	FBgn0005198
GO:0005850	FBgn0032340,FBgn0261609
GO:0051479	FBgn0033465
GO:0016286	FBgn0029761
GO:0016570	FBgn0051702,FBgn0051700,FBgn0040356,FBgn0051703,FBgn0034722
GO:0016573	FBgn0261617
GO:0045261	FBgn0020235,FBgn0030691,FBgn0028342
GO:0030472	FBgn0036576,FBgn0052152
GO:0016849	FBgn0034568,FBgn0261688,FBgn0024150,FBgn0040508,FBgn0038435,FBgn0023416,FBgn0036260,FBgn0004852,FBgn0010197,FBgn0052305,FBgn0040509,FBgn0013972,FBgn0040506,FBgn0003301,FBgn0051183,FBgn0261360,FBgn0040510,FBgn0053958,FBgn0085386,FBgn0052301,FBgn0013973,FBgn0038436,FBgn0263131,FBgn0040507,FBgn0086704,FBgn0029810,FBgn0022710,FBgn0038295,FBgn0036368
GO:0007517	FBgn0002922
GO:0030272	FBgn0263594,FBgn0085453
GO:0005938	FBgn0032409,FBgn0085413,FBgn0003016
GO:0012506	FBgn0067629,FBgn0000463
GO:0043093	FBgn0004379,FBgn0034037,FBgn0026620,FBgn0027866,FBgn0260762,FBgn0040232,FBgn0042213,FBgn0263079,FBgn0030738,FBgn0026326,FBgn0046323,FBgn0040271,FBgn0037688,FBgn0034816,FBgn0262975,FBgn0038452,FBgn0013756,FBgn0259176,FBgn0033806,FBgn0031536,FBgn0039164,FBgn0086362,FBgn0001291,FBgn0260742,FBgn0013765,FBgn0034534,FBgn0260761
GO:0006355	FBgn0014464,FBgn0004865,FBgn0038607,FBgn0036568,FBgn0032223,FBgn0027605,FBgn0034886,FBgn0259938,FBgn0003977,FBgn0001138,FBgn0000591,FBgn0086912,FBgn0259719,FBgn0025615,FBgn0031698,FBgn0004811,FBgn0033748,FBgn0038840,FBgn0035935,FBgn0015561,FBgn0003720,FBgn0025800,FBgn0036373,FBgn0083981,FBgn0035993,FBgn0004379,FBgn0002522,FBgn0035333,FBgn0040346,FBgn0039214,FBgn0032467,FBgn0031490,FBgn0027532,FBg…
GO:0006357	FBgn0262614,FBgn0004511,FBgn0040354,FBgn0001138,FBgn0024330,FBgn0260233,FBgn0034900,FBgn0050497,FBgn0261804,FBgn0038468,FBgn0038267,FBgn0027575,FBgn0050089,FBgn0036687,FBgn0035644,FBgn0003415,FBgn0039411,FBgn0034720,FBgn0036761,FBgn0034121,FBgn0020370,FBgn0029755,FBgn0035145,FBgn0010909,FBgn0038769,FBgn0038685,FBgn0001276,FBgn0037109,FBgn0030624,FBgn0021767,FBgn0054040,FBgn0029922,FBgn0086377,FBg…
GO:0006351	FBgn0038951,FBgn0036007,FBgn0262717,FBgn0051155,FBgn0003165,FBgn0003277,FBgn0035036,FBgn0039066,FBgn0035921,FBgn0031872,FBgn0026373,FBgn0039360,FBgn0030089,FBgn0004855,FBgn0061361,FBgn0262954,FBgn0263757,FBgn0036181,FBgn0038601,FBgn0029720,FBgn0003091,FBgn0037324,FBgn0039795,FBgn0030801,FBgn0259222,FBgn0052220,FBgn0261938,FBgn0032521,FBgn0030206,FBgn0038057,FBgn0031692,FBgn0034182,FBgn0038115,FBg…
GO:0006352	FBgn0014464,FBgn0053884,FBgn0053874,FBgn0053871,FBgn0026324,FBgn0053910,FBgn0261444,FBgn0035428,FBgn0053869,FBgn0053908,FBgn0051866,FBgn0041103,FBgn0031493,FBgn0030492,FBgn0036733,FBgn0053894,FBgn0085407,FBgn0053897,FBgn0053882,FBgn0010287,FBgn0053904,FBgn0053898,FBgn0011290,FBgn0053905,FBgn0053890,FBgn0053900,FBgn0053876,FBgn0053880,FBgn0024555,FBgn0037273,FBgn0053877,FBgn0053868,FBgn0053875,FBg…
GO:0006353	FBgn0264699
GO:0046413	FBgn0038601,FBgn0032940,FBgn0037594,FBgn0004510
GO:0046411	FBgn0259176
GO:0046417	FBgn0003732
GO:0043631	FBgn0034282,FBgn0015949,FBgn0037249
GO:0017025	FBgn0038499,FBgn0022936,FBgn0004597,FBgn0028941,FBgn0031078,FBgn0004915,FBgn0052654,FBgn0050495
GO:0031011	FBgn0032643,FBgn0033019
GO:0017022	FBgn0033820,FBgn0000206
GO:0031012	FBgn0039734,FBgn0028948,FBgn0260744,FBgn0003205,FBgn0260660,FBgn0051314,FBgn0028950,FBgn0003137,FBgn0032252,FBgn0086408,FBgn0029791,FBgn0033438,FBgn0030947,FBgn0035049,FBgn0038341,FBgn0034662,FBgn0038285,FBgn0034091,FBgn0003719
GO:0042578	FBgn0035195,FBgn0034691,FBgn0031611,FBgn0036150,FBgn0030891,FBgn0038890,FBgn0264339,FBgn0261859,FBgn0032820,FBgn0260742
GO:0046677	FBgn0029944,FBgn0051465,FBgn0004512,FBgn0038136,FBgn0039543,FBgn0025879,FBgn0036995,FBgn0032195
GO:0035023	FBgn0085447,FBgn0035802,FBgn0264598,FBgn0050115,FBgn0035761,FBgn0040068,FBgn0015803,FBgn0023172,FBgn0033973,FBgn0001965,FBgn0038808,FBgn0025836,FBgn0035574,FBgn0032796,FBgn0263604,FBgn0261547,FBgn0264707,FBgn0034943,FBgn0053519,FBgn0050456,FBgn0050440,FBgn0261556,FBgn0034194,FBgn0038470,FBgn0263706,FBgn0051536,FBgn0024277,FBgn0003041,FBgn0262562
GO:0005737	FBgn0036165,FBgn0052666,FBgn0031254,FBgn0261802,FBgn0040337,FBgn0031494,FBgn0038131,FBgn0032922,FBgn0037724,FBgn0035577,FBgn0032329,FBgn0030641,FBgn0050069,FBgn0029174,FBgn0260233,FBgn0050497,FBgn0004908,FBgn0033252,FBgn0043456,FBgn0004379,FBgn0052572,FBgn0033826,FBgn0013811,FBgn0001123,FBgn0263504,FBgn0038916,FBgn0032782,FBgn0026141,FBgn0052671,FBgn0037610,FBgn0259145,FBgn0005634,FBgn0035709,FBg…
GO:0006139	FBgn0051663,FBgn0038608,FBgn0038692,FBgn0039139,FBgn0038455,FBgn0032924,FBgn0026876,FBgn0263599,FBgn0032684,FBgn0027594,FBgn0037901,FBgn0036754,FBgn0004406,FBgn0022338,FBgn0261850,FBgn0036405,FBgn0019957,FBgn0035173,FBgn0032016,FBgn0037561,FBgn0033266,FBgn0000562,FBgn0038269,FBgn0036330,FBgn0015351,FBgn0029798
GO:0005730	FBgn0034601,FBgn0263118,FBgn0032138,FBgn0023527,FBgn0035393
GO:0043161	FBgn0030753,FBgn0039147,FBgn0250786,FBgn0026777,FBgn0030573
GO:0005739	FBgn0035935,FBgn0003382,FBgn0029971,FBgn0036191,FBgn0030101,FBgn0000316,FBgn0030100,FBgn0038334,FBgn0037754,FBgn0085452,FBgn0037338,FBgn0260758,FBgn0034624,FBgn0014465,FBgn0040660,FBgn0030998,FBgn0010415,FBgn0030692,FBgn0032670,FBgn0036440,FBgn0050263,FBgn0050389,FBgn0050354,FBgn0031047,FBgn0035251,FBgn0036764,FBgn0033961,FBgn0034645,FBgn0259994,FBgn0034800,FBgn0030559,FBgn0038925,FBgn0040634,FBg…
GO:0017150	FBgn0051019,FBgn0086450,FBgn0030167,FBgn0032750,FBgn0031238,FBgn0032819,FBgn0030554,FBgn0003204
GO:0003690	FBgn0032479,FBgn0037703,FBgn0014879,FBgn0041780
GO:0017153	FBgn0037970,FBgn0026438,FBgn0050389,FBgn0026439,FBgn0036712,FBgn0262106,FBgn0260743
GO:0003697	FBgn0010438,FBgn0036796,FBgn0003479,FBgn0003482,FBgn0051368,FBgn0032162,FBgn0002044,FBgn0264490,FBgn0037958,FBgn0038546,FBgn0035544,FBgn0038872,FBgn0003480
GO:0033130	FBgn0262719,FBgn0039911,FBgn0040080,FBgn0034060,FBgn0035205,FBgn0032205
GO:0009245	FBgn0000644,FBgn0030803,FBgn0038440,FBgn0051183,FBgn0037577
GO:0009244	FBgn0261530,FBgn0035039,FBgn0036142,FBgn0261797,FBgn0036317
GO:0004860	FBgn0030881,FBgn0051739,FBgn0003598,FBgn0001250
GO:0004861	FBgn0010316,FBgn0026141,FBgn0035299,FBgn0030980,FBgn0024941,FBgn0038251
GO:0004862	FBgn0029761,FBgn0031061
GO:0004864	FBgn0032626,FBgn0003448,FBgn0027783,FBgn0022355,FBgn0032632,FBgn0014001,FBgn0039863,FBgn0028429,FBgn0035690
GO:0031704	FBgn0037236
GO:0004866	FBgn0041182,FBgn0038428,FBgn0020240,FBgn0001075,FBgn0032808,FBgn0041183,FBgn0041180,FBgn0000120,FBgn0011300,FBgn0041181,FBgn0037647
GO:0004867	FBgn0263096,FBgn0263082,FBgn0259949,FBgn0261054,FBgn0050203,FBgn0031100,FBgn0039527,FBgn0035542,FBgn0052695,FBgn0002440,FBgn0031561,FBgn0036612,FBgn0259950,FBgn0031559,FBgn0262009,FBgn0259962,FBgn0033355,FBgn0013984,FBgn0003137,FBgn0011566,FBgn0016081,FBgn0039077,FBgn0259960,FBgn0051777,FBgn0259953,FBgn0259954,FBgn0038654,FBgn0033313,FBgn0040038,FBgn0003388,FBgn0261630,FBgn0033426,FBgn0031563,FBg…
GO:0004869	FBgn0004629,FBgn0030105,FBgn0038243
GO:0030120	FBgn0085395,FBgn0027356,FBgn0039052
GO:0030126	FBgn0008635,FBgn0028968,FBgn0031626,FBgn0025725
GO:0030127	FBgn0011277,FBgn0038301,FBgn0033934,FBgn0034120,FBgn0039348,FBgn0038547,FBgn0262125,FBgn0262987,FBgn0259167,FBgn0033460,FBgn0003366,FBgn0261984,FBgn0035690,FBgn0037734,FBgn0001990,FBgn0262126,FBgn0035771,FBgn0040837,FBgn0053100,FBgn0261608,FBgn0005642,FBgn0038787,FBgn0000416
GO:0004511	FBgn0038629,FBgn0015816,FBgn0263846,FBgn0039310
GO:0004512	FBgn0025885
GO:0004514	FBgn0050499
GO:0015889	FBgn0029708,FBgn0261922,FBgn0000404
GO:0004517	FBgn0037853,FBgn0011676,FBgn0030034
GO:0030492	FBgn0036729,FBgn0260723
GO:0004519	FBgn0031573,FBgn0032815,FBgn0030933,FBgn0015025,FBgn0035816,FBgn0028406,FBgn0061476,FBgn0004066,FBgn0030817,FBgn0260943,FBgn0032967,FBgn0003430,FBgn0036547,FBgn0086451,FBgn0039140,FBgn0004638,FBgn0028434,FBgn0002573,FBgn0020270
GO:0015886	FBgn0036763,FBgn0016660,FBgn0035604,FBgn0015381,FBgn0028475,FBgn0036298,FBgn0026787,FBgn0013720,FBgn0051514,FBgn0001983
GO:0030494	FBgn0039014,FBgn0031597,FBgn0052054,FBgn0261811,FBgn0040587,FBgn0013342,FBgn0037920
GO:0005024	FBgn0003716,FBgn0003317,FBgn0031514,FBgn0033724,FBgn0003169,FBgn0260499,FBgn0024179,FBgn0032021,FBgn0011300,FBgn0033872,FBgn0051675,FBgn0262352
GO:0031388	FBgn0038837
GO:0006004	FBgn0038385,FBgn0051116
GO:0006006	FBgn0029006,FBgn0038815,FBgn0004057,FBgn0031800,FBgn0037147
GO:0031386	FBgn0036546,FBgn0028847
GO:0006000	FBgn0037726,FBgn0013749,FBgn0039889,FBgn0027621,FBgn0037578,FBgn0013750,FBgn0010348
GO:0005201	FBgn0000299,FBgn0032001,FBgn0004870,FBgn0031879,FBgn0016075
GO:0005200	FBgn0260747,FBgn0260442,FBgn0040759,FBgn0053087,FBgn0262730,FBgn0085382,FBgn0051044
GO:0009029	FBgn0037577
GO:0044386	FBgn0035642,FBgn0014001
GO:0009020	FBgn0042178,FBgn0003984
GO:0039624	FBgn0031305
GO:0045017	FBgn0029922,FBgn0053120,FBgn0038934
GO:0006919	FBgn0012036
GO:0008757	FBgn0032922,FBgn0038191,FBgn0032873,FBgn0031485,FBgn0024897,FBgn0038074,FBgn0263144,FBgn0035537,FBgn0036838,FBgn0033653
GO:0006914	FBgn0005634,FBgn0038330,FBgn0030699,FBgn0031598,FBgn0026620,FBgn0015520,FBgn0029943,FBgn0000183,FBgn0039505,FBgn0015391,FBgn0039204,FBgn0036685,FBgn0264325,FBgn0036666,FBgn0031886,FBgn0039491,FBgn0263079,FBgn0085433,FBgn0038097,FBgn0026326,FBgn0031910,FBgn0035110,FBgn0041205,FBgn0038815,FBgn0036522,FBgn0031549,FBgn0010397,FBgn0003401,FBgn0027535,FBgn0023096,FBgn0035772,FBgn0037443,FBgn0262647,FBg…
GO:0006915	FBgn0050069,FBgn0030065,FBgn0030895,FBgn0039135,FBgn0012036,FBgn0032455,FBgn0034661,FBgn0052103,FBgn0262733,FBgn0037808,FBgn0001977,FBgn0028406,FBgn0024732,FBgn0243514,FBgn0027508,FBgn0034155,FBgn0002909,FBgn0004652,FBgn0028408,FBgn0028407,FBgn0262479,FBgn0035397,FBgn0030590
GO:0008977	FBgn0038516,FBgn0025681,FBgn0011802,FBgn0034825,FBgn0015781,FBgn0003612
GO:0018298	FBgn0038199,FBgn0259818
GO:0036094	FBgn0032668,FBgn0013576
GO:0008199	FBgn0015222,FBgn0034094,FBgn0030449,FBgn0250876,FBgn0015221,FBgn0022355,FBgn0036299,FBgn0039471,FBgn0030092
GO:0008234	FBgn0031208,FBgn0034094,FBgn0052110,FBgn0032228,FBgn0037396,FBgn0250848,FBgn0026375,FBgn0033874,FBgn0028647,FBgn0034542,FBgn0085644,FBgn0030420,FBgn0030038,FBgn0033716,FBgn0260462,FBgn0013770,FBgn0034229,FBgn0031157,FBgn0087008,FBgn0033873,FBgn0030521,FBgn0011239,FBgn0038342,FBgn0035713,FBgn0051183,FBgn0034709,FBgn0261617,FBgn0027603,FBgn0034894,FBgn0036770
GO:0009116	FBgn0004901,FBgn0035639,FBgn0051115,FBgn0030052,FBgn0041194,FBgn0035348,FBgn0036030,FBgn0022029,FBgn0034800,FBgn0000109,FBgn0034898,FBgn0031489,FBgn0003257,FBgn0039464,FBgn0034215
GO:0008190	FBgn0040346,FBgn0261560,FBgn0035907
GO:0008191	FBgn0034087,FBgn0029819,FBgn0025879
GO:0000772	FBgn0005624,FBgn0032717,FBgn0037482,FBgn0031306,FBgn0024288,FBgn0029715,FBgn0082598,FBgn0012051,FBgn0004197,FBgn0031895,FBgn0026575,FBgn0085430,FBgn0264502,FBgn0032369,FBgn0031811
GO:0008193	FBgn0039277,FBgn0261882
GO:0000774	FBgn0030889,FBgn0250789,FBgn0027535,FBgn0037443,FBgn0014877,FBgn0031534,FBgn0052296,FBgn0036193,FBgn0031196,FBgn0039510
GO:0000775	FBgn0004865,FBgn0032467,FBgn0005410,FBgn0038035,FBgn0035512,FBgn0004643,FBgn0038486,FBgn0264090,FBgn0038602,FBgn0002715,FBgn0003138,FBgn0030810,FBgn0260991,FBgn0050467,FBgn0259701,FBgn0261461,FBgn0023496,FBgn0087008,FBgn0029746,FBgn0032361,FBgn0023096,FBgn0264005,FBgn0035173,FBgn0032600,FBgn0024689,FBgn0034898,FBgn0026634,FBgn0085234,FBgn0030625,FBgn0036846,FBgn0029531,FBgn0031736,FBgn0035049,FBg…
GO:0000776	FBgn0033819,FBgn0026141,FBgn0051374,FBgn0026326,FBgn0000662,FBgn0040260,FBgn0013765,FBgn0052850
GO:0004649	FBgn0023216
GO:0018342	FBgn0031633,FBgn0037293,FBgn0027296,FBgn0033739,FBgn0040959,FBgn0033792,FBgn0026619,FBgn0035657
GO:0000179	FBgn0032922,FBgn0261353,FBgn0260241,FBgn0033457,FBgn0263144,FBgn0034817,FBgn0036838,FBgn0037778,FBgn0037770,FBgn0039407,FBgn0261381,FBgn0039627,FBgn0261019
GO:0045122	FBgn0042650,FBgn0036204,FBgn0033657,FBgn0000166,FBgn0260469
GO:0050485	FBgn0086909
GO:0004643	FBgn0043799,FBgn0039241
GO:0000176	FBgn0037360,FBgn0027779,FBgn0038269,FBgn0024277
GO:0000175	FBgn0039846,FBgn0000629
GO:0004888	FBgn0031659,FBgn0037546,FBgn0261673,FBgn0010905,FBgn0263019,FBgn0261582,FBgn0039378,FBgn0034958,FBgn0037486,FBgn0026393,FBgn0035833,FBgn0051999
GO:0004882	FBgn0033257,FBgn0041250,FBgn0264089
GO:0004883	FBgn0028484
GO:0006820	FBgn0050497,FBgn0003002,FBgn0260971,FBgn0259111,FBgn0039808,FBgn0033497,FBgn0263352,FBgn0033368,FBgn0263392,FBgn0036043
GO:0006821	FBgn0033755,FBgn0051116,FBgn0036764,FBgn0036566
GO:0008378	FBgn0053145,FBgn0031468,FBgn0035558,FBgn0000210,FBgn0031491,FBgn0031469,FBgn0050036,FBgn0050037,FBgn0039378,FBgn0054056,FBgn0033315,FBgn0000221,FBgn0031988,FBgn0054057,FBgn0031986,FBgn0030662,FBgn0030984,FBgn0040373,FBgn0033271
GO:0006824	FBgn0051122,FBgn0036746,FBgn0029801,FBgn0035547,FBgn0034551,FBgn0036360,FBgn0036899,FBgn0263108,FBgn0085478,FBgn0025639,FBgn0261836,FBgn0005694
GO:0006825	FBgn0030610,FBgn0031228,FBgn0037751,FBgn0038107,FBgn0050109
GO:0008374	FBgn0051683,FBgn0032699,FBgn0042175,FBgn0029789,FBgn0013765
GO:0008375	FBgn0034703,FBgn0034521,FBgn0038376,FBgn0030672,FBgn0004870,FBgn0015360,FBgn0038248
GO:0003856	FBgn0262733,FBgn0029977
GO:0003857	FBgn0015011,FBgn0031972,FBgn0001263,FBgn0030737,FBgn0002021,FBgn0027583,FBgn0001258,FBgn0033769,FBgn0039040,FBgn0040349,FBgn0032615,FBgn0030073,FBgn0260397,FBgn0034390,FBgn0033949,FBgn0029648,FBgn0085386,FBgn0261445,FBgn0036762,FBgn0031775,FBgn0034943,FBgn0034184,FBgn0028479,FBgn0031630,FBgn0033190,FBgn0035147,FBgn0264679
GO:0008373	FBgn0259239,FBgn0035050,FBgn0263237
GO:0009755	FBgn0031749,FBgn0043799,FBgn0263873,FBgn0037630,FBgn0039241,FBgn0030573
GO:0045263	FBgn0053322,FBgn0035766,FBgn0015324
GO:0015234	FBgn0036892
GO:0015232	FBgn0036763
GO:0016538	FBgn0037613,FBgn0001075,FBgn0010314,FBgn0052533
GO:0015238	FBgn0083943,FBgn0038295
GO:0003989	FBgn0038097,FBgn0001099,FBgn0028377,FBgn0013733,FBgn0033246,FBgn0261610,FBgn0263220,FBgn0263078
GO:0004089	FBgn0037646
GO:0003980	FBgn0034457,FBgn0053129,FBgn0014075,FBgn0259683
GO:0051205	FBgn0027615,FBgn0034168,FBgn0035960,FBgn0033644,FBgn0003575
GO:0032934	FBgn0039214,FBgn0030519,FBgn0038665,FBgn0039537,FBgn0035392,FBgn0015808
GO:0019722	FBgn0005649,FBgn0086370,FBgn0038345
GO:0015099	FBgn0051122,FBgn0036746,FBgn0034551,FBgn0036360,FBgn0036899,FBgn0263108,FBgn0085478,FBgn0025639
GO:0015093	FBgn0040346,FBgn0032782,FBgn0031882,FBgn0032882,FBgn0041191,FBgn0053461,FBgn0038723,FBgn0038106,FBgn0010339,FBgn0040370,FBgn0032031,FBgn0259923,FBgn0028274,FBgn0058068,FBgn0034446,FBgn0039189,FBgn0035866,FBgn0261276,FBgn0037364,FBgn0015793,FBgn0015797,FBgn0034307,FBgn0000115,FBgn0038473,FBgn0039966,FBgn0259729,FBgn0039588,FBgn0032818,FBgn0017549,FBgn0028473,FBgn0011509,FBgn0036686,FBgn0030151,FBg…
GO:0000502	FBgn0261396,FBgn0032858,FBgn0036680
GO:0015097	FBgn0001222,FBgn0037074,FBgn0038948,FBgn0039528
GO:0015095	FBgn0034808,FBgn0038132,FBgn0032451
GO:0016614	FBgn0001112,FBgn0030589,FBgn0029778,FBgn0030587,FBgn0030593,FBgn0039415,FBgn0030586,FBgn0030594,FBgn0030598,FBgn0052304,FBgn0030592,FBgn0034276,FBgn0037896,FBgn0030588,FBgn0030591,FBgn0030597,FBgn0030590,FBgn0030596
GO:0016616	FBgn0027291,FBgn0015011,FBgn0038449,FBgn0043456,FBgn0033464,FBgn0035848,FBgn0042137,FBgn0030968,FBgn0038516,FBgn0262559,FBgn0051673,FBgn0031972,FBgn0039620,FBgn0032889,FBgn0263048,FBgn0037170,FBgn0030737,FBgn0001128,FBgn0038751,FBgn0034173,FBgn0029113,FBgn0035371,FBgn0036328,FBgn0039131,FBgn0261998,FBgn0011768,FBgn0035005,FBgn0001258,FBgn0039817,FBgn0037001,FBgn0034825,FBgn0030799,FBgn0033856,FBg…
GO:0007205	FBgn0260750,FBgn0038330,FBgn0030300,FBgn0085413,FBgn0037315,FBgn0261549,FBgn0085390,FBgn0052484,FBgn0051140,FBgn0030017,FBgn0020930
GO:0046849	FBgn0038167,FBgn0037475
GO:0019439	FBgn0052635,FBgn0020385,FBgn0031268,FBgn0034642,FBgn0028879
GO:0046847	FBgn0052082,FBgn0053558,FBgn0037702,FBgn0038659,FBgn0000611,FBgn0029664
GO:0015703	FBgn0033344,FBgn0035710,FBgn0031676
GO:0015700	FBgn0036329,FBgn0041150,FBgn0051693,FBgn0035332,FBgn0031649
GO:0008408	FBgn0036732,FBgn0038608,FBgn0032924,FBgn0263600,FBgn0032684,FBgn0002948,FBgn0037901,FBgn0004406,FBgn0053469,FBgn0036405,FBgn0031930,FBgn0033266,FBgn0000562,FBgn0038269,FBgn0036330,FBgn0263241
GO:0008409	FBgn0027794
GO:0007342	FBgn0037207,FBgn0000117
GO:0007349	FBgn0033348,FBgn0003510
GO:0016765	FBgn0029980,FBgn0053196,FBgn0085460,FBgn0000447,FBgn0053287
GO:0019239	FBgn0038172,FBgn0038173,FBgn0033952,FBgn0036752,FBgn0037661,FBgn0034289,FBgn0036751,FBgn0052626,FBgn0030223,FBgn0043025
GO:0016760	FBgn0038769,FBgn0261456,FBgn0037417,FBgn0050389,FBgn0036032,FBgn0263352,FBgn0020378
GO:0031556	FBgn0004456
GO:0016762	FBgn0052103,FBgn0026076
GO:0016763	FBgn0027580,FBgn0039877
GO:0050113	FBgn0036262
GO:0000982	FBgn0035581,FBgn0035488,FBgn0031837,FBgn0004837
GO:0000981	FBgn0032648,FBgn0020620,FBgn0028904,FBgn0261383
GO:0042384	FBgn0025802,FBgn0038814,FBgn0037689,FBgn0041184,FBgn0260237
GO:0016149	FBgn0011747,FBgn0038452,FBgn0032486
GO:0042381	FBgn0033049,FBgn0037666,FBgn0032362,FBgn0039848
GO:0043395	FBgn0041604,FBgn0000489,FBgn0263930,FBgn0040503,FBgn0263603,FBgn0015527,FBgn0036393
GO:0047396	FBgn0032402,FBgn0036423,FBgn0033421,FBgn0035111,FBgn0040230,FBgn0051769,FBgn0032773
GO:0042147	FBgn0011232,FBgn0034708,FBgn0015324,FBgn0039760
GO:0005845	FBgn0035323,FBgn0039688
GO:0005840	FBgn0039406,FBgn0026261,FBgn0031144,FBgn0004404,FBgn0032881,FBgn0034743,FBgn0030686,FBgn0030385,FBgn0020910,FBgn0260748,FBgn0037328,FBgn0033810,FBgn0264262,FBgn0034822,FBgn0033252,FBgn0005664,FBgn0034187,FBgn0029785,FBgn0017545,FBgn0034463,FBgn0037428,FBgn0053222,FBgn0261680,FBgn0030289,FBgn0026372,FBgn0035036,FBgn0038474,FBgn0029887,FBgn0024509,FBgn0260447,FBgn0024314,FBgn0029939,FBgn0034439,FBg…
GO:0005849	FBgn0035987
GO:0030866	FBgn0026876,FBgn0033246,FBgn0039510
GO:0045735	FBgn0263595,FBgn0041096,FBgn0029704,FBgn0052068,FBgn0051728,FBgn0052351,FBgn0030522
GO:0071008	FBgn0000662
GO:0035299	FBgn0050295
GO:0030261	FBgn0036207,FBgn0039064,FBgn0262109,FBgn0036988,FBgn0003373,FBgn0036949,FBgn0259244
GO:0019634	FBgn0085437,FBgn0038277,FBgn0261836,FBgn0034647
GO:0012511	FBgn0001624,FBgn0263446,FBgn0259738
GO:0030269	FBgn0085434,FBgn0031313,FBgn0051343,FBgn0010622,FBgn0067629,FBgn0263108,FBgn0017448,FBgn0038975,FBgn0031111,FBgn0036105
GO:0043085	FBgn0031458,FBgn0029688
GO:0006342	FBgn0262736,FBgn0024291
GO:0017038	FBgn0002906,FBgn0260985,FBgn0037573,FBgn0015331,FBgn0004509
GO:0001104	FBgn0262614,FBgn0004511,FBgn0040354,FBgn0001138,FBgn0024330,FBgn0260233,FBgn0034900,FBgn0050497,FBgn0261804,FBgn0038468,FBgn0038267,FBgn0027575,FBgn0050089,FBgn0036687,FBgn0003415,FBgn0039411,FBgn0034720,FBgn0036761,FBgn0034121,FBgn0020370,FBgn0029755,FBgn0035145,FBgn0010909,FBgn0038769,FBgn0038685,FBgn0001276,FBgn0037109,FBgn0030624,FBgn0021767,FBgn0054040,FBgn0029922,FBgn0086377,FBgn0052815,FBg…
GO:0030001	FBgn0039167,FBgn0263257,FBgn0083967,FBgn0033252,FBgn0031288,FBgn0051475,FBgn0261572,FBgn0031053,FBgn0051835,FBgn0259933,FBgn0039411,FBgn0259168,FBgn0005640,FBgn0027342,FBgn0260482,FBgn0035253,FBgn0026255,FBgn0261015,FBgn0051122,FBgn0036411,FBgn0010622,FBgn0025625,FBgn0264090,FBgn0030491,FBgn0030532,FBgn0038740,FBgn0259481,FBgn0024236,FBgn0000529,FBgn0029801,FBgn0035547,FBgn0029955,FBgn0013984,FBg…
GO:0009094	FBgn0003888
GO:0006559	FBgn0040211,FBgn0005655,FBgn0039326
GO:0006122	FBgn0085257,FBgn0263346,FBgn0011227,FBgn0028982,FBgn0259683,FBgn0030733,FBgn0015801,FBgn0039576
GO:0006120	FBgn0038938,FBgn0263834,FBgn0035504,FBgn0022213,FBgn0031090,FBgn0032243,FBgn0039016,FBgn0031505,FBgn0028342,FBgn0085354
GO:0003689	FBgn0040395,FBgn0004913,FBgn0035666,FBgn0000404,FBgn0261058
GO:0006556	FBgn0030141,FBgn0053346,FBgn0005278
GO:0003682	FBgn0004865,FBgn0051151,FBgn0032467,FBgn0027951,FBgn0037555,FBgn0003415,FBgn0005410,FBgn0037051,FBgn0264090,FBgn0038602,FBgn0031875,FBgn0003345,FBgn0000376,FBgn0003138,FBgn0039227,FBgn0050467,FBgn0261573,FBgn0030257,FBgn0031876,FBgn0032858,FBgn0263738,FBgn0036423,FBgn0261461,FBgn0263445,FBgn0005386,FBgn0023496,FBgn0002914,FBgn0030990,FBgn0087008,FBgn0029746,FBgn0032193,FBgn0264005,FBgn0035173,FBg…
GO:0003684	FBgn0039782,FBgn0027864,FBgn0037554,FBgn0035150,FBgn0053196,FBgn0030753,FBgn0039147,FBgn0026751,FBgn0033050,FBgn0037141,FBgn0039864,FBgn0039140,FBgn0250786,FBgn0028434,FBgn0000579,FBgn0004698,FBgn0026777,FBgn0030573
GO:0000186	FBgn0260874,FBgn0024957
GO:0000184	FBgn0050089,FBgn0032296,FBgn0010278,FBgn0259996,FBgn0004892,FBgn0030354,FBgn0039528
GO:0006650	FBgn0032402,FBgn0036423,FBgn0033421,FBgn0035111,FBgn0040230,FBgn0051769,FBgn0032773
GO:0009236	FBgn0086912,FBgn0040346,FBgn0033885,FBgn0035428,FBgn0264090,FBgn0027866,FBgn0029801,FBgn0035547,FBgn0051374,FBgn0015905,FBgn0028734,FBgn0250840,FBgn0036824,FBgn0030369,FBgn0085388,FBgn0259228,FBgn0021742,FBgn0030583,FBgn0031696,FBgn0036469,FBgn0015622,FBgn0261836,FBgn0005694,FBgn0259789
GO:0009235	FBgn0030101,FBgn0030100,FBgn0260758
GO:0006659	FBgn0037010
GO:0009231	FBgn0027580,FBgn0051274,FBgn0032482,FBgn0026577,FBgn0012034,FBgn0035632,FBgn0043069,FBgn0036391,FBgn0014930,FBgn0052228,FBgn0032685
GO:0004872	FBgn0037761,FBgn0034259,FBgn0050172,FBgn0037671,FBgn0035568,FBgn0029167,FBgn0261649,FBgn0050364,FBgn0035969,FBgn0015379,FBgn0029881,FBgn0260962,FBgn0263916,FBgn0036617,FBgn0033127
GO:0004871	FBgn0026261,FBgn0031254,FBgn0034886,FBgn0260233,FBgn0004908,FBgn0040346,FBgn0001123,FBgn0038916,FBgn0036191,FBgn0042712,FBgn0023181,FBgn0038330,FBgn0004512,FBgn0037010,FBgn0029825,FBgn0004666,FBgn0039594,FBgn0028433,FBgn0026371,FBgn0020255,FBgn0033740,FBgn0259927,FBgn0033756,FBgn0039342,FBgn0000535,FBgn0020224,FBgn0028717,FBgn0050054,FBgn0004435,FBgn0030999,FBgn0263019,FBgn0023535,FBgn0263985,FBg…
GO:0030131	FBgn0000330,FBgn0010215,FBgn0016976,FBgn0263351,FBgn0024833,FBgn0030089,FBgn0016975,FBgn0039862,FBgn0051898,FBgn0030141,FBgn0028969,FBgn0263350,FBgn0010380,FBgn0027106
GO:0030130	FBgn0000319,FBgn0030359,FBgn0028573,FBgn0035879,FBgn0024814
GO:0030133	FBgn0083967,FBgn0085546,FBgn0037299,FBgn0050291,FBgn0260467
GO:0030132	FBgn0000319,FBgn0030359,FBgn0028573,FBgn0035879,FBgn0024814
GO:0007067	FBgn0038035,FBgn0004643,FBgn0029830,FBgn0038486,FBgn0034703,FBgn0040070,FBgn0011761,FBgn0036671,FBgn0037464,FBgn0032361,FBgn0023096,FBgn0024689,FBgn0011288,FBgn0030874,FBgn0026634,FBgn0004397,FBgn0051371,FBgn0086656,FBgn0031601,FBgn0029752,FBgn0026403,FBgn0013765
GO:0004506	FBgn0085403,FBgn0000337,FBgn0031713
GO:0050661	FBgn0042137,FBgn0029006,FBgn0033079,FBgn0038235,FBgn0036754,FBgn0038815,FBgn0025687,FBgn0038032,FBgn0011291,FBgn0004057,FBgn0036663,FBgn0035980,FBgn0034943,FBgn0038033,FBgn0027597,FBgn0004654,FBgn0001994,FBgn0037147
GO:0050660	FBgn0051019,FBgn0085403,FBgn0036222,FBgn0086712,FBgn0031955,FBgn0086450,FBgn0036750,FBgn0033983,FBgn0264090,FBgn0001112,FBgn0030589,FBgn0037606,FBgn0010520,FBgn0028953,FBgn0033079,FBgn0020653,FBgn0038742,FBgn0000337,FBgn0037170,FBgn0020018,FBgn0029778,FBgn0002021,FBgn0030587,FBgn0022359,FBgn0030593,FBgn0016977,FBgn0029113,FBgn0035811,FBgn0038530,FBgn0030167,FBgn0031392,FBgn0023507,FBgn0031713,FBg…
GO:0043047	FBgn0037485
GO:0005057	FBgn0085447,FBgn0003079,FBgn0042182,FBgn0064126,FBgn0020278
GO:0006013	FBgn0032066,FBgn0026616,FBgn0032068,FBgn0032253,FBgn0034271,FBgn0027611,FBgn0011740,FBgn0032067,FBgn0032069
GO:0006012	FBgn0263200,FBgn0039680,FBgn0262579,FBgn0038974
GO:0006011	FBgn0005672
GO:0020012	FBgn0041092
GO:0005694	FBgn0002716,FBgn0004855,FBgn0015391,FBgn0027783,FBgn0034299,FBgn0037918,FBgn0004924,FBgn0032006,FBgn0040010,FBgn0040268,FBgn0015615,FBgn0262893,FBgn0014469,FBgn0261545,FBgn0040283,FBgn0003330,FBgn0262813,FBgn0051244,FBgn0029858,FBgn0030486,FBgn0086358
GO:0005697	FBgn0264357,FBgn0038666
GO:0008324	FBgn0029887,FBgn0261587,FBgn0039637,FBgn0051860,FBgn0030996,FBgn0035432,FBgn0000535,FBgn0029801,FBgn0033762,FBgn0037040,FBgn0039014,FBgn0262979,FBgn0037239,FBgn0037000,FBgn0036843,FBgn0037875,FBgn0040587,FBgn0025693,FBgn0259213,FBgn0039370,FBgn0030412,FBgn0031304,FBgn0028516,FBgn0033665,FBgn0034784,FBgn0034662,FBgn0053181,FBgn0000028,FBgn0033304,FBgn0038181
GO:0005272	FBgn0053508,FBgn0050181,FBgn0024319,FBgn0013275,FBgn0051105,FBgn0035785,FBgn0034730,FBgn0034489,FBgn0085398,FBgn0022981,FBgn0030844,FBgn0039677,FBgn0053289,FBgn0039676,FBgn0032145,FBgn0020258,FBgn0065109,FBgn0053349,FBgn0030795,FBgn0029672,FBgn0030258,FBgn0039679,FBgn0052792,FBgn0034965,FBgn0031803,FBgn0039675,FBgn0031802,FBgn0035458,FBgn0039424,FBgn0032602,FBgn0065110,FBgn0065108,FBgn0051065,FBg…
GO:0048193	FBgn0085434,FBgn0005634,FBgn0086377,FBgn0000183,FBgn0039505,FBgn0037084,FBgn0036341,FBgn0031886,FBgn0037443,FBgn0083960,FBgn0038683,FBgn0034958,FBgn0003149,FBgn0032643,FBgn0039164,FBgn0086362,FBgn0036105,FBgn0023534,FBgn0032397,FBgn0051694,FBgn0027565,FBgn0040099
GO:0009341	FBgn0264448,FBgn0001089,FBgn0001083,FBgn0027600,FBgn0260746,FBgn0262688
GO:0009349	FBgn0012034
GO:0042773	FBgn0013684,FBgn0039160,FBgn0013726,FBgn0026598,FBgn0264301,FBgn0025839,FBgn0003944,FBgn0016754,FBgn0032503,FBgn0259220,FBgn0027091,FBgn0024754,FBgn0037172
GO:0008987	FBgn0031395
GO:0004478	FBgn0030141,FBgn0053346,FBgn0005278
GO:0008982	FBgn0011766,FBgn0026379,FBgn0038049,FBgn0038197,FBgn0261113,FBgn0038927,FBgn0030961,FBgn0000014,FBgn0035726,FBgn0039946,FBgn0263873,FBgn0085734,FBgn0010830,FBgn0031751
GO:0004471	FBgn0015011,FBgn0036750,FBgn0052206,FBgn0033584,FBgn0036749,FBgn0029153,FBgn0011225,FBgn0034127,FBgn0029155,FBgn0002719,FBgn0029154
GO:0004476	FBgn0037744
GO:0048280	FBgn0015541,FBgn0040087
GO:0005471	FBgn0029799,FBgn0030331
GO:0004252	FBgn0039777,FBgn0263257,FBgn0052269,FBgn0031389,FBgn0032753,FBgn0038481,FBgn0083965,FBgn0033277,FBgn0038002,FBgn0053127,FBgn0027563,FBgn0034519,FBgn0053462,FBgn0250815,FBgn0025378,FBgn0051681,FBgn0263041,FBgn0053459,FBgn0038147,FBgn0053458,FBgn0038485,FBgn0032549,FBgn0040341,FBgn0030776,FBgn0003863,FBgn0039108,FBgn0050286,FBgn0043471,FBgn0004635,FBgn0039758,FBgn0030777,FBgn0036892,FBgn0035496,FBg…
GO:0006909	FBgn0032409,FBgn0037473,FBgn0023541
GO:0008745	FBgn0033327,FBgn0043575,FBgn0035976,FBgn0035977,FBgn0043577,FBgn0037906,FBgn0035975,FBgn0043578,FBgn0030310,FBgn0030695,FBgn0043576,FBgn0035806
GO:0006904	FBgn0031598,FBgn0011232,FBgn0261049,FBgn0028572,FBgn0262603,FBgn0004574,FBgn0015816,FBgn0051287,FBgn0038856,FBgn0000611,FBgn0003149,FBgn0034380,FBgn0034271,FBgn0000257,FBgn0039335,FBgn0023534,FBgn0260933
GO:0008963	FBgn0032477
GO:0008962	FBgn0024238
GO:0008965	FBgn0260868,FBgn0086657,FBgn0036480,FBgn0046323,FBgn0010408,FBgn0004397,FBgn0036614,FBgn0260867
GO:0008964	FBgn0000636,FBgn0261614
GO:0009166	FBgn0259101,FBgn0033538,FBgn0034225,FBgn0050104,FBgn0050103
GO:0009165	FBgn0036030,FBgn0004087,FBgn0029822,FBgn0264386,FBgn0039790
GO:0009690	FBgn0021872
GO:0008184	FBgn0027571,FBgn0026438,FBgn0004507,FBgn0013988
GO:0009168	FBgn0038172,FBgn0038173,FBgn0033952,FBgn0036752,FBgn0037661,FBgn0034289,FBgn0036751,FBgn0052626,FBgn0030223,FBgn0043025
GO:0043043	FBgn0030395
GO:0042602	FBgn0034814,FBgn0035420
GO:0042600	FBgn0039167,FBgn0030087,FBgn0032330,FBgn0011668,FBgn0030289,FBgn0001978,FBgn0032812,FBgn0000357,FBgn0030581,FBgn0023524,FBgn0008654,FBgn0036685,FBgn0036591,FBgn0000356,FBgn0000355,FBgn0029936,FBgn0035754,FBgn0263197,FBgn0264394,FBgn0011230,FBgn0030187,FBgn0038133,FBgn0085254,FBgn0000358,FBgn0042201,FBgn0052547,FBgn0263258,FBgn0029895,FBgn0053087,FBgn0038244,FBgn0030336,FBgn0028670,FBgn0000427,FBg…
GO:0003855	FBgn0052645
GO:0004659	FBgn0037562,FBgn0030873,FBgn0032222,FBgn0028375,FBgn0037574,FBgn0001137,FBgn0050184
GO:0031514	FBgn0005634,FBgn0038909,FBgn0034573,FBgn0040233,FBgn0000183,FBgn0032940,FBgn0259173,FBgn0015391,FBgn0051374,FBgn0036341,FBgn0040232,FBgn0033081,FBgn0264325,FBgn0032789,FBgn0036309,FBgn0263079,FBgn0026326,FBgn0002525,FBgn0052655,FBgn0036819,FBgn0038373,FBgn0000246,FBgn0035295,FBgn0085546,FBgn0032788,FBgn0029667,FBgn0031549,FBgn0010397,FBgn0021825,FBgn0031546,FBgn0037443,FBgn0001986,FBgn0005617,FBg…
GO:0000160	FBgn0034886,FBgn0031914,FBgn0030569,FBgn0034982,FBgn0003205,FBgn0032258,FBgn0259173,FBgn0037727,FBgn0033342,FBgn0038348,FBgn0003312,FBgn0020880,FBgn0028382,FBgn0262603,FBgn0031052,FBgn0037572,FBgn0036440,FBgn0250789,FBgn0034825,FBgn0052846,FBgn0024293,FBgn0050291,FBgn0038693,FBgn0038610,FBgn0030189,FBgn0031734,FBgn0034863,FBgn0024321,FBgn0261526,FBgn0029118,FBgn0023000,FBgn0040333,FBgn0033447,FBg…
GO:0004655	FBgn0036271
GO:0045132	FBgn0035512,FBgn0002715,FBgn0030810,FBgn0260991,FBgn0259701,FBgn0085234,FBgn0030625,FBgn0039501
GO:0045135	FBgn0250826
GO:0004652	FBgn0034282,FBgn0015949,FBgn0037249
GO:0004651	FBgn0052446
GO:0000166	FBgn0261802,FBgn0035577,FBgn0029174,FBgn0027582,FBgn0040346,FBgn0032018,FBgn0013811,FBgn0259145,FBgn0027094,FBgn0005634,FBgn0027080,FBgn0052821,FBgn0002306,FBgn0037726,FBgn0033842,FBgn0032450,FBgn0036569,FBgn0032083,FBgn0036763,FBgn0037478,FBgn0036732,FBgn0004512,FBgn0085454,FBgn0051036,FBgn0259214,FBgn0038685,FBgn0033661,FBgn0027093,FBgn0031882,FBgn0263600,FBgn0028962,FBgn0037011,FBgn0010747,FBg…
GO:0004896	FBgn0030794
GO:0003840	FBgn0030932,FBgn0061476,FBgn0030361,FBgn0030796,FBgn0025837
GO:0006835	FBgn0037970,FBgn0026438,FBgn0050389,FBgn0026439,FBgn0036712,FBgn0262106,FBgn0260743
GO:0006836	FBgn0039777,FBgn0034136,FBgn0041605,FBgn0031936,FBgn0039915,FBgn0010414,FBgn0034049,FBgn0034381,FBgn0028900,FBgn0011603,FBgn0033443,FBgn0053296,FBgn0031937,FBgn0035969,FBgn0260479,FBgn0039778,FBgn0031939,FBgn0262476,FBgn0033708,FBgn0031934,FBgn0034911,FBgn0028886,FBgn0031935,FBgn0029762,FBgn0029663,FBgn0027660
GO:0003848	FBgn0263868,FBgn0003731,FBgn0261800
GO:0009523	FBgn0036447,FBgn0001138,FBgn0032915,FBgn0020647,FBgn0000339,FBgn0005634,FBgn0015519,FBgn0084001,FBgn0022702,FBgn0030011,FBgn0262169,FBgn0264607,FBgn0037625,FBgn0034742,FBgn0020299,FBgn0035538,FBgn0031456,FBgn0039590,FBgn0004516,FBgn0263377,FBgn0038874,FBgn0037997,FBgn0038842,FBgn0261569,FBgn0026598,FBgn0015924,FBgn0000210,FBgn0015229,FBgn0262869,FBgn0033501,FBgn0263120,FBgn0003435,FBgn0263026,FBg…
GO:0016818	FBgn0003977,FBgn0039214,FBgn0030058,FBgn0030268,FBgn0015524,FBgn0026876,FBgn0262519,FBgn0263599,FBgn0036754,FBgn0261850,FBgn0011802,FBgn0033751,FBgn0040509,FBgn0014001,FBgn0035173,FBgn0000253,FBgn0001986,FBgn0037561,FBgn0000212,FBgn0039029,FBgn0028507,FBgn0039117,FBgn0011604,FBgn0029798,FBgn0052344,FBgn0028397,FBgn0036882
GO:0051191	FBgn0029831,FBgn0023518,FBgn0020309
GO:0019538	FBgn0004597,FBgn0020224,FBgn0038072
GO:0016813	FBgn0259110,FBgn0023535,FBgn0036318,FBgn0030467,FBgn0033187
GO:0016810	FBgn0037687,FBgn0032598,FBgn0024945,FBgn0260653,FBgn0052751,FBgn0034476,FBgn0261341,FBgn0037513,FBgn0030512,FBgn0029848,FBgn0052750,FBgn0040069,FBgn0034197,FBgn0034091
GO:0016811	FBgn0026239,FBgn0034046,FBgn0262736,FBgn0045064,FBgn0085417,FBgn0024291,FBgn0030319
GO:0016817	FBgn0038951,FBgn0086902,FBgn0051955,FBgn0011596,FBgn0051793,FBgn0038740,FBgn0042650,FBgn0261683,FBgn0038347,FBgn0000052,FBgn0039644,FBgn0038106,FBgn0000451,FBgn0002567,FBgn0000055,FBgn0015381,FBgn0034400,FBgn0010549,FBgn0032026,FBgn0028515,FBgn0033215,FBgn0263316,FBgn0027550,FBgn0261697,FBgn0011701,FBgn0082831,FBgn0041627,FBgn0030799,FBgn0086613,FBgn0002989,FBgn0031929,FBgn0040322,FBgn0085350,FBg…
GO:0016814	FBgn0031871,FBgn0030858
GO:0019236	FBgn0030109,FBgn0034674,FBgn0260470,FBgn0031356,FBgn0027087,FBgn0260451,FBgn0035085,FBgn0019938
GO:0042916	FBgn0031474
GO:0004097	FBgn0032868
GO:0004096	FBgn0000261,FBgn0032061
GO:0003995	FBgn0086712,FBgn0027572,FBgn0038742,FBgn0035811,FBgn0036824,FBgn0029924,FBgn0034432,FBgn0034628,FBgn0035911,FBgn0031813,FBgn0031824,FBgn0034629,FBgn0030320,FBgn0032775,FBgn0037999
GO:0003994	FBgn0003114
GO:0003997	FBgn0027572,FBgn0044323,FBgn0029924,FBgn0034628,FBgn0039225,FBgn0034629,FBgn0032775
GO:0003993	FBgn0036875,FBgn0038912,FBgn0031397,FBgn0036876,FBgn0028360,FBgn0026061,FBgn0027279,FBgn0263593,FBgn0000032,FBgn0052488,FBgn0026060,FBgn0036877,FBgn0003218
GO:0019089	FBgn0259482,FBgn0034155,FBgn0036364
GO:0019082	FBgn0052269,FBgn0035065,FBgn0034186,FBgn0003358,FBgn0039554,FBgn0262603,FBgn0050431,FBgn0011829,FBgn0036024,FBgn0085313,FBgn0031879,FBgn0035886,FBgn0051954,FBgn0052270
GO:0019083	FBgn0000017,FBgn0051793,FBgn0038740,FBgn0010549,FBgn0032026,FBgn0263316,FBgn0034612,FBgn0051080,FBgn0032197,FBgn0051792,FBgn0032908
GO:0019087	FBgn0263447,FBgn0261804,FBgn0032428,FBgn0016078,FBgn0260713,FBgn0035755,FBgn0085261,FBgn0261793,FBgn0085423,FBgn0000464,FBgn0020309,FBgn0038376,FBgn0035574,FBgn0083980,FBgn0025835,FBgn0263220,FBgn0020378,FBgn0023000,FBgn0063485,FBgn0264605,FBgn0039757,FBgn0002638
GO:0044030	FBgn0085308,FBgn0022349
GO:0006885	FBgn0026418
GO:0044038	FBgn0250788
GO:0008565	FBgn0011584,FBgn0260233,FBgn0024889,FBgn0025186,FBgn0039149,FBgn0259163,FBgn0034742,FBgn0051191,FBgn0040259,FBgn0029878,FBgn0028875,FBgn0030932,FBgn0037003,FBgn0011823,FBgn0039626,FBgn0250840,FBgn0032449,FBgn0028515,FBgn0000014,FBgn0004370,FBgn0027338,FBgn0035198,FBgn0250788,FBgn0030158,FBgn0037073,FBgn0035197,FBgn0013263,FBgn0040357,FBgn0085458,FBgn0038686,FBgn0040837,FBgn0029789,FBgn0040087,FBg…
GO:0016973	FBgn0038930,FBgn0066101,FBgn0019886,FBgn0033316
GO:0016972	FBgn0037360,FBgn0039712,FBgn0037746,FBgn0037317,FBgn0261822,FBgn0022699,FBgn0261830,FBgn0034425,FBgn0038919,FBgn0033814,FBgn0052702,FBgn0031894,FBgn0035690,FBgn0003567,FBgn0038957,FBgn0038918,FBgn0031068,FBgn0051413,FBgn0035397,FBgn0038787
GO:0016977	FBgn0032900
GO:0043772	FBgn0002901,FBgn0024365
GO:0015556	FBgn0003138,FBgn0051360,FBgn0036928,FBgn0037828
GO:0032099	FBgn0260874,FBgn0024957
GO:0001682	FBgn0029955,FBgn0026702,FBgn0036825
GO:0004665	FBgn0038516,FBgn0025681,FBgn0011802,FBgn0034825,FBgn0015781,FBgn0003612
GO:0046854	FBgn0036552,FBgn0036553,FBgn0016672,FBgn0030465,FBgn0036551,FBgn0037063,FBgn0037064,FBgn0039698,FBgn0036550
GO:0042823	FBgn0046113,FBgn0044028
GO:0032259	FBgn0031592,FBgn0038861,FBgn0026079,FBgn0001974,FBgn0031485,FBgn0013810,FBgn0038306,FBgn0033741,FBgn0037660,FBgn0038737,FBgn0035323,FBgn0039688,FBgn0038471,FBgn0037200,FBgn0035537,FBgn0030720,FBgn0037770,FBgn0261547,FBgn0038189,FBgn0028507,FBgn0026309,FBgn0031308,FBgn0259704,FBgn0037834,FBgn0029693
GO:0019882	FBgn0035850,FBgn0031424,FBgn0027498,FBgn0000581,FBgn0052043,FBgn0037344,FBgn0040364,FBgn0040208,FBgn0035734,FBgn0032052
GO:0019887	FBgn0259849,FBgn0053244,FBgn0259864,FBgn0085673,FBgn0259842,FBgn0259859,FBgn0259860,FBgn0053247,FBgn0259874,FBgn0026136,FBgn0053246,FBgn0259871,FBgn0085540,FBgn0044817,FBgn0259862,FBgn0051104,FBgn0259875,FBgn0259867,FBgn0259841,FBgn0028581,FBgn0259873,FBgn0015300,FBgn0259817,FBgn0259838,FBgn0259872,FBgn0053245,FBgn0053237,FBgn0259843,FBgn0259853,FBgn0053241,FBgn0085511,FBgn0259869,FBgn0259855,FBg…
GO:0043410	FBgn0036932,FBgn0036487
GO:0043419	FBgn0035699
GO:0008418	FBgn0039806,FBgn0034371
GO:0016779	FBgn0030642,FBgn0039251,FBgn0037470,FBgn0260780,FBgn0259749,FBgn0086347,FBgn0034029,FBgn0032896,FBgn0028647,FBgn0037279,FBgn0038282,FBgn0033117,FBgn0034035,FBgn0035978,FBgn0086475,FBgn0050291,FBgn0037369,FBgn0037856,FBgn0011239,FBgn0039543,FBgn0036194,FBgn0023512,FBgn0036735,FBgn0030049,FBgn0015949,FBgn0039659,FBgn0024754,FBgn0030674,FBgn0039273,FBgn0033391,FBgn0032195,FBgn0034894,FBgn0034091
GO:0051539	FBgn0034214,FBgn0033658,FBgn0037816,FBgn0036848,FBgn0034007,FBgn0032907,FBgn0051876,FBgn0034251,FBgn0038752,FBgn0086371,FBgn0031771,FBgn0263241,FBgn0264560
GO:0016773	FBgn0052666,FBgn0032223,FBgn0015279,FBgn0000063,FBgn0042711,FBgn0261278,FBgn0015277,FBgn0026206,FBgn0051663,FBgn0001230,FBgn0033915,FBgn0001217,FBgn0264492,FBgn0016131,FBgn0030895,FBgn0003744,FBgn0039306,FBgn0013275,FBgn0039360,FBgn0026371,FBgn0259712,FBgn0019990,FBgn0021796,FBgn0020412,FBgn0263968,FBgn0024196,FBgn0033673,FBgn0000274,FBgn0262617,FBgn0038603,FBgn0004373,FBgn0031730,FBgn0015278,FBg…
GO:0016772	FBgn0053057,FBgn0050274,FBgn0034141,FBgn0035957,FBgn0038373,FBgn0261451,FBgn0039924,FBgn0002773,FBgn0023512,FBgn0033392,FBgn0020304,FBgn0010350,FBgn0005694,FBgn0000283,FBgn0000116
GO:0051536	FBgn0085288,FBgn0035577,FBgn0050069,FBgn0034822,FBgn0053502,FBgn0030718,FBgn0029754,FBgn0001314,FBgn0037637,FBgn0086450,FBgn0261927,FBgn0033661,FBgn0038349,FBgn0052681,FBgn0034214,FBgn0033095,FBgn0017567,FBgn0002526,FBgn0003464,FBgn0034661,FBgn0029158,FBgn0038347,FBgn0033836,FBgn0050278,FBgn0028999,FBgn0035382,FBgn0038350,FBgn0001977,FBgn0052298,FBgn0038348,FBgn0086706,FBgn0038549,FBgn0262125,FBg…
GO:0051537	FBgn0025641,FBgn0086666,FBgn0016696,FBgn0034661,FBgn0062442,FBgn0032754,FBgn0034410,FBgn0004057,FBgn0025628,FBgn0032465,FBgn0052500,FBgn0263593,FBgn0085371,FBgn0043865,FBgn0033778,FBgn0036656,FBgn0259697
GO:0008417	FBgn0032117,FBgn0031972,FBgn0044872,FBgn0031696,FBgn0036485,FBgn0035217
GO:0016774	FBgn0023458
GO:0006783	FBgn0003423,FBgn0024891,FBgn0264491
GO:0000978	FBgn0035581,FBgn0035488,FBgn0031837,FBgn0004837
GO:0015171	FBgn0036493,FBgn0036279,FBgn0039844,FBgn0028425,FBgn0035648,FBgn0264572,FBgn0036984,FBgn0036764,FBgn0034732,FBgn0037203,FBgn0030574,FBgn0031064,FBgn0002778,FBgn0263115,FBgn0039487,FBgn0051547,FBgn0024365,FBgn0033139
GO:0016153	FBgn0052666,FBgn0003178,FBgn0053687
GO:0016151	FBgn0020647,FBgn0031816,FBgn0038145,FBgn0016926,FBgn0030616,FBgn0037625,FBgn0029801,FBgn0032474,FBgn0032853,FBgn0040080,FBgn0038547,FBgn0028572,FBgn0027082,FBgn0030206,FBgn0001075,FBgn0003511,FBgn0027339,FBgn0039349,FBgn0037624,FBgn0035699,FBgn0259869,FBgn0001133,FBgn0083971,FBgn0032793,FBgn0039331,FBgn0015477,FBgn0025874,FBgn0263606,FBgn0261561,FBgn0033783,FBgn0037653,FBgn0034585
GO:0072588	FBgn0016926,FBgn0263774,FBgn0262127,FBgn0035817,FBgn0033548,FBgn0032577,FBgn0002069,FBgn0051514
GO:0042176	FBgn0261396,FBgn0032858,FBgn0036680
GO:0005874	FBgn0264693,FBgn0011708,FBgn0040028,FBgn0030614,FBgn0052819,FBgn0035638,FBgn0034816,FBgn0264272,FBgn0028902,FBgn0031070,FBgn0038102,FBgn0039869,FBgn0052820,FBgn0033579
GO:0005875	FBgn0026141,FBgn0033687,FBgn0011760
GO:0005876	FBgn0025777,FBgn0086475
GO:0043565	FBgn0004865,FBgn0032223,FBgn0262732,FBgn0050476,FBgn0053884,FBgn0001138,FBgn0043002,FBgn0053874,FBgn0053871,FBgn0033748,FBgn0015561,FBgn0003720,FBgn0261054,FBgn0004379,FBgn0002522,FBgn0036003,FBgn0027951,FBgn0053910,FBgn0053824,FBgn0030058,FBgn0053860,FBgn0051872,FBgn0053808,FBgn0260399,FBgn0023214,FBgn0004394,FBgn0039683,FBgn0053869,FBgn0053908,FBgn0015524,FBgn0026058,FBgn0261015,FBgn0004607,FBg…
GO:0016559	FBgn0001105,FBgn0039068,FBgn0034058,FBgn0053474
GO:0048511	FBgn0035334,FBgn0052635,FBgn0024986
GO:0005674	FBgn0260943,FBgn0010421
GO:0042289	FBgn0035850,FBgn0000581,FBgn0052043,FBgn0037344,FBgn0040364,FBgn0040208,FBgn0035734,FBgn0032052
GO:0030255	FBgn0263116,FBgn0035267,FBgn0041780,FBgn0000210
GO:0030259	FBgn0026756,FBgn0040250,FBgn0039087,FBgn0040253,FBgn0036842,FBgn0026755,FBgn0040259,FBgn0027070,FBgn0032684,FBgn0026754,FBgn0038886,FBgn0039085,FBgn0038082,FBgn0040261,FBgn0039086,FBgn0031887,FBgn0051002,FBgn0039639,FBgn0040252,FBgn0040257,FBgn0042179,FBgn0015663,FBgn0027074,FBgn0026315,FBgn0027073,FBgn0050438,FBgn0040251,FBgn0040255,FBgn0040260,FBgn0040262,FBgn0032713,FBgn0040256,FBgn0038083,FBg…
GO:0006338	FBgn0004511,FBgn0259984,FBgn0005624,FBgn0036665,FBgn0261572,FBgn0010113,FBgn0004618,FBgn0011676,FBgn0029979,FBgn0021818,FBgn0259481,FBgn0036900,FBgn0010905,FBgn0023524,FBgn0039039,FBgn0050460,FBgn0259736,FBgn0030600,FBgn0003371,FBgn0030613,FBgn0022029,FBgn0000662,FBgn0263197,FBgn0052085,FBgn0011715,FBgn0033751,FBgn0024943,FBgn0261811,FBgn0003651,FBgn0033497,FBgn0000242,FBgn0041092,FBgn0000636,FBg…
GO:0006334	FBgn0053855,FBgn0053834,FBgn0053849,FBgn0053837,FBgn0053810,FBgn0053852,FBgn0053819,FBgn0053813,FBgn0053828,FBgn0014879,FBgn0053846,FBgn0053858,FBgn0039553,FBgn0051614,FBgn0053804,FBgn0053822,FBgn0053807,FBgn0053801,FBgn0053816,FBgn0053861,FBgn0053831,FBgn0053864,FBgn0040345,FBgn0015268,FBgn0053825,FBgn0034975,FBgn0051617,FBgn0038252,FBgn0053843,FBgn0053840
GO:0019867	FBgn0004811,FBgn0029539,FBgn0033989,FBgn0010113,FBgn0000320,FBgn0086902,FBgn0005564,FBgn0038199,FBgn0052834,FBgn0039060,FBgn0020762,FBgn0039491,FBgn0010434,FBgn0038097,FBgn0039027,FBgn0032192,FBgn0031178,FBgn0033884,FBgn0037525,FBgn0036988,FBgn0039341,FBgn0035713,FBgn0086898,FBgn0015872,FBgn0014343,FBgn0050159,FBgn0263250,FBgn0261610,FBgn0036893,FBgn0033913,FBgn0033362,FBgn0259176,FBgn0011655,FBg…
GO:0019865	FBgn0039411
GO:0045926	FBgn0033075,FBgn0014029
GO:0097197	FBgn0036202,FBgn0046685,FBgn0262509,FBgn0261053,FBgn0004622
GO:0017048	FBgn0025641,FBgn0024314,FBgn0026181,FBgn0085742,FBgn0053556,FBgn0011202,FBgn0085771,FBgn0261259,FBgn0264272,FBgn0052138,FBgn0085819,FBgn0085827,FBgn0050420
GO:0042597	FBgn0035286,FBgn0030048,FBgn0038805,FBgn0261998,FBgn0261461,FBgn0086911,FBgn0035393,FBgn0250826,FBgn0037376,FBgn0038799,FBgn0083960,FBgn0026634,FBgn0033628,FBgn0040333,FBgn0050007,FBgn0034159,FBgn0262562
GO:0003873	FBgn0037726,FBgn0013749,FBgn0039889,FBgn0027621,FBgn0037578,FBgn0013750,FBgn0010348
GO:0050909	FBgn0030297,FBgn0026399,FBgn0004368,FBgn0045485,FBgn0030108,FBgn0027582,FBgn0036009,FBgn0041249,FBgn0002522,FBgn0003255,FBgn0041229,FBgn0261587,FBgn0030715,FBgn0041250,FBgn0041232,FBgn0045471,FBgn0052693,FBgn0039520,FBgn0045486,FBgn0026397,FBgn0045483,FBgn0045468,FBgn0046885,FBgn0052255,FBgn0045487,FBgn0036078,FBgn0026396,FBgn0045500,FBgn0003747,FBgn0045478,FBgn0035468,FBgn0041245,FBgn0045495,FBg…
GO:0006481	FBgn0038536,FBgn0035914,FBgn0036336,FBgn0082582,FBgn0034657
GO:0003978	FBgn0250754
GO:0033856	FBgn0087008,FBgn0027784
GO:0006486	FBgn0032117,FBgn0032660,FBgn0034603,FBgn0053145,FBgn0031972,FBgn0034703,FBgn0031468,FBgn0035558,FBgn0259239,FBgn0000210,FBgn0034521,FBgn0034457,FBgn0053129,FBgn0031469,FBgn0050036,FBgn0014075,FBgn0050037,FBgn0035050,FBgn0044872,FBgn0054056,FBgn0031696,FBgn0259683,FBgn0036485,FBgn0053303,FBgn0004870,FBgn0035217,FBgn0033315,FBgn0011336,FBgn0000221,FBgn0031988,FBgn0054057,FBgn0031149,FBgn0031986,FBg…
GO:0006487	FBgn0036417,FBgn0005596,FBgn0051849,FBgn0034277,FBgn0035001,FBgn0004050
GO:0043189	FBgn0050161,FBgn0036566,FBgn0033341,FBgn0013995
GO:0051302	FBgn0031235
GO:0006241	FBgn0039809,FBgn0000150,FBgn0028997,FBgn0030573
GO:0071949	FBgn0052773
GO:0006468	FBgn0052666,FBgn0036987,FBgn0014006,FBgn0260935,FBgn0000063,FBgn0046692,FBgn0036511,FBgn0004647,FBgn0261278,FBgn0086736,FBgn0003165,FBgn0260399,FBgn0033915,FBgn0053531,FBgn0034568,FBgn0264492,FBgn0016131,FBgn0046685,FBgn0259168,FBgn0003744,FBgn0003716,FBgn0005640,FBgn0003317,FBgn0039306,FBgn0085732,FBgn0250823,FBgn0030018,FBgn0010909,FBgn0038279,FBgn0086657,FBgn0033244,FBgn0261688,FBgn0264607,FBg…
GO:0005158	FBgn0029944,FBgn0016131,FBgn0260442,FBgn0032042,FBgn0024248
GO:0009229	FBgn0002906,FBgn0263110,FBgn0037942
GO:0009228	FBgn0050355,FBgn0052113,FBgn0036915,FBgn0003464,FBgn0032456,FBgn0061356,FBgn0033564,FBgn0036354,FBgn0036690,FBgn0030554,FBgn0083956,FBgn0003204
GO:0007601	FBgn0027587,FBgn0041087
GO:0006461	FBgn0037625,FBgn0002528,FBgn0040080,FBgn0001075,FBgn0037624,FBgn0022344,FBgn0083971,FBgn0015477
GO:0006464	FBgn0032922,FBgn0262029,FBgn0020647,FBgn0031816,FBgn0261680,FBgn0026316,FBgn0023215,FBgn0038145,FBgn0038090,FBgn0030968,FBgn0016926,FBgn0034459,FBgn0261679,FBgn0052238,FBgn0030616,FBgn0031485,FBgn0037549,FBgn0029801,FBgn0030057,FBgn0033225,FBgn0030701,FBgn0032474,FBgn0031853,FBgn0030823,FBgn0032853,FBgn0038306,FBgn0038074,FBgn0036666,FBgn0035584,FBgn0038547,FBgn0029113,FBgn0037838,FBgn0027082,FBg…
GO:0006465	FBgn0039172,FBgn0033363,FBgn0051677,FBgn0035538,FBgn0038458,FBgn0029989,FBgn0024943,FBgn0034853,FBgn0040623,FBgn0261545,FBgn0027375,FBgn0019662,FBgn0000479,FBgn0261020,FBgn0036924,FBgn0040030,FBgn0030306
GO:0008255	FBgn0000564,FBgn0024958
GO:0005044	FBgn0052133,FBgn0020377,FBgn0031571,FBgn0051668,FBgn0263005,FBgn0016977,FBgn0023479,FBgn0259241,FBgn0032430,FBgn0034660,FBgn0039848,FBgn0005391,FBgn0031547,FBgn0014033
GO:0005047	FBgn0051151,FBgn0030946,FBgn0031632,FBgn0001316,FBgn0035624,FBgn0027339,FBgn0010391,FBgn0261238,FBgn0040368,FBgn0040837
GO:0006164	FBgn0043799,FBgn0027493,FBgn0023172,FBgn0039241,FBgn0085274,FBgn0000239
GO:0006066	FBgn0053120,FBgn0032022
GO:0006796	FBgn0016687
GO:0004789	FBgn0032456,FBgn0030554,FBgn0021872
GO:0005685	FBgn0036734,FBgn0029887,FBgn0032505,FBgn0027339
GO:0005681	FBgn0034900,FBgn0011569,FBgn0052260,FBgn0050285,FBgn0004856,FBgn0040235,FBgn0037273,FBgn0083941,FBgn0040070,FBgn0011761,FBgn0003346,FBgn0021742,FBgn0053111,FBgn0031601,FBgn0015527,FBgn0029752,FBgn0035688,FBgn0033339,FBgn0026878,FBgn0027784
GO:0005680	FBgn0052666,FBgn0036369,FBgn0085337,FBgn0032863,FBgn0053552,FBgn0036546,FBgn0037705,FBgn0039938,FBgn0032751,FBgn0039668,FBgn0034312,FBgn0044020,FBgn0002899,FBgn0003138,FBgn0037384,FBgn0039013,FBgn0030577,FBgn0036660,FBgn0039150,FBgn0029152,FBgn0051088,FBgn0001323,FBgn0052581,FBgn0262593,FBgn0085470,FBgn0085370,FBgn0036809,FBgn0050122,FBgn0004370,FBgn0024984,FBgn0031098,FBgn0026318,FBgn0052350,FBg…
GO:0005267	FBgn0038608,FBgn0029745
GO:0005261	FBgn0262509,FBgn0053061,FBgn0031820,FBgn0030745,FBgn0032746,FBgn0028932,FBgn0035483,FBgn0051174,FBgn0040260,FBgn0003218,FBgn0034206
GO:0045182	FBgn0035131,FBgn0053196
GO:0005262	FBgn0085423,FBgn0011286,FBgn0010051
GO:0000087	FBgn0261671,FBgn0029667
GO:0004799	FBgn0024920,FBgn0264727
GO:0042765	FBgn0015929,FBgn0028961,FBgn0029818,FBgn0030035,FBgn0051712,FBgn0263865
GO:0004797	FBgn0027575,FBgn0023507,FBgn0022338,FBgn0001316
GO:0004408	FBgn0038925,FBgn0035279
GO:0004402	FBgn0016762,FBgn0031677,FBgn0037376,FBgn0020388,FBgn0261617,FBgn0014850,FBgn0052533
GO:0006665	FBgn0051148,FBgn0051414,FBgn0028916
GO:0005319	FBgn0087002,FBgn0050296,FBgn0032904,FBgn0035086,FBgn0021873,FBgn0051150,FBgn0027564,FBgn0010015,FBgn0085201,FBgn0038118,FBgn0032136
GO:0051056	FBgn0085403,FBgn0030286,FBgn0051641,FBgn0031006,FBgn0085421,FBgn0005198,FBgn0004390,FBgn0003392,FBgn0015269,FBgn0261570,FBgn0001965,FBgn0034230,FBgn0021873,FBgn0003278,FBgn0039466,FBgn0011747,FBgn0037188,FBgn0003969,FBgn0026376,FBgn0261388,FBgn0020616,FBgn0030936
GO:0008772	FBgn0031800
GO:0004222	FBgn0034792,FBgn0032585,FBgn0030641,FBgn0036996,FBgn0050497,FBgn0259984,FBgn0039023,FBgn0050462,FBgn0039612,FBgn0039734,FBgn0030510,FBgn0028948,FBgn0260744,FBgn0032189,FBgn0039069,FBgn0032924,FBgn0028947,FBgn0001079,FBgn0042650,FBgn0051314,FBgn0028950,FBgn0003137,FBgn0038199,FBgn0031805,FBgn0037230,FBgn0037727,FBgn0032442,FBgn0028949,FBgn0051935,FBgn0039252,FBgn0259110,FBgn0264572,FBgn0033742,FBg…
GO:0006935	FBgn0031659,FBgn0261673,FBgn0037010,FBgn0034982,FBgn0039594,FBgn0259173,FBgn0263019,FBgn0037572,FBgn0250789,FBgn0052846,FBgn0024293,FBgn0050291,FBgn0261582,FBgn0039378,FBgn0003278,FBgn0034958,FBgn0037486,FBgn0016123,FBgn0026393
GO:0004221	FBgn0262166,FBgn0039214,FBgn0032210,FBgn0026141,FBgn0030370,FBgn0033916,FBgn0011760,FBgn0029763,FBgn0005632,FBgn0028476,FBgn0039025,FBgn0034133,FBgn0033352,FBgn0260936,FBgn0030969,FBgn0032216,FBgn0031187,FBgn0036913,FBgn0050421,FBgn0000611,FBgn0010288,FBgn0052479,FBgn0036414,FBgn0011327,FBgn0000542,FBgn0013717,FBgn0035402,FBgn0033738,FBgn0029819,FBgn0030366,FBgn0259738,FBgn0038862,FBgn0016756
GO:0005315	FBgn0052676,FBgn0062412,FBgn0002778,FBgn0260795
GO:0048278	FBgn0027103
GO:0008170	FBgn0030121,FBgn0031817,FBgn0037543,FBgn0259720,FBgn0036838,FBgn0037250,FBgn0039451
GO:0008171	FBgn0260241,FBgn0032430,FBgn0037368,FBgn0034816,FBgn0261019,FBgn0037834
GO:0008176	FBgn0031592,FBgn0031485,FBgn0038306,FBgn0264495,FBgn0032724,FBgn0031817,FBgn0037543,FBgn0263144,FBgn0037368,FBgn0259720,FBgn0036838,FBgn0031455,FBgn0038189,FBgn0033994,FBgn0259146,FBgn0025629,FBgn0039627,FBgn0031454
GO:0008174	FBgn0262739
GO:0008175	FBgn0031321
GO:0042612	FBgn0031424,FBgn0027498
GO:0000159	FBgn0027492,FBgn0042693,FBgn0052568
GO:0008889	FBgn0031566,FBgn0038432,FBgn0003416,FBgn0005322,FBgn0036836,FBgn0034588,FBgn0036837,FBgn0038008
GO:0000154	FBgn0032922,FBgn0261353,FBgn0260241,FBgn0033457,FBgn0263144,FBgn0034817,FBgn0036838,FBgn0037778,FBgn0037770,FBgn0039407,FBgn0261381,FBgn0039627,FBgn0261019
GO:0000155	FBgn0031914,FBgn0030569,FBgn0034982,FBgn0033661,FBgn0003205,FBgn0032258,FBgn0259173,FBgn0037727,FBgn0003312,FBgn0020880,FBgn0037572,FBgn0038043,FBgn0036440,FBgn0250789,FBgn0034825,FBgn0052846,FBgn0050291,FBgn0038693,FBgn0038610,FBgn0034863,FBgn0019886,FBgn0261526,FBgn0023000,FBgn0040333,FBgn0033447,FBgn0052277
GO:0000156	FBgn0034886,FBgn0033342,FBgn0028382,FBgn0024293,FBgn0003204
GO:0000150	FBgn0038629,FBgn0263102,FBgn0002899,FBgn0032817,FBgn0036760,FBgn0029895,FBgn0264000
GO:0000151	FBgn0032467,FBgn0261119,FBgn0036546,FBgn0013984,FBgn0039767,FBgn0030915,FBgn0026318,FBgn0031168,FBgn0086129,FBgn0028847,FBgn0027052,FBgn0028467
GO:0004315	FBgn0042627,FBgn0027571,FBgn0010611,FBgn0040001,FBgn0037356,FBgn0032715,FBgn0015808
GO:0004134	FBgn0250824,FBgn0030289,FBgn0032769,FBgn0003748,FBgn0034618
GO:0004135	FBgn0250824,FBgn0030289,FBgn0032769,FBgn0003748,FBgn0034618
GO:0098519	FBgn0031169,FBgn0040346,FBgn0032782,FBgn0037742,FBgn0036892,FBgn0030321,FBgn0037011,FBgn0040078,FBgn0000241,FBgn0039645,FBgn0016983,FBgn0032154,FBgn0051453,FBgn0036099,FBgn0028686,FBgn0061356,FBgn0033564,FBgn0023096,FBgn0003996,FBgn0010391,FBgn0015376,FBgn0261014,FBgn0036686,FBgn0037046,FBgn0036888,FBgn0013563
GO:0006807	FBgn0029882,FBgn0037687,FBgn0025642,FBgn0260632,FBgn0024945,FBgn0015625,FBgn0052751,FBgn0028572,FBgn0001145,FBgn0001142,FBgn0036663,FBgn0032517,FBgn0037513,FBgn0030512,FBgn0029848,FBgn0052750,FBgn0040069,FBgn0033863
GO:0008312	FBgn0010215,FBgn0010747,FBgn0038727,FBgn0038810,FBgn0036451,FBgn0038808,FBgn0030720,FBgn0003009,FBgn0015298
GO:0006801	FBgn0010213,FBgn0039601,FBgn0037021,FBgn0051028,FBgn0010531,FBgn0024315,FBgn0037662,FBgn0033631,FBgn0039386,FBgn0003462
GO:0003830	FBgn0005596,FBgn0051849,FBgn0035001,FBgn0004050
GO:0006808	FBgn0032388,FBgn0000206
GO:0009772	FBgn0035333,FBgn0001337
GO:0008318	FBgn0031633,FBgn0037293,FBgn0027296,FBgn0033739,FBgn0040959,FBgn0033792,FBgn0026619,FBgn0035657
GO:0009579	FBgn0036687,FBgn0043458,FBgn0016080
GO:0008083	FBgn0250824,FBgn0264711,FBgn0030964,FBgn0262588,FBgn0264598,FBgn0001269,FBgn0085407,FBgn0035019,FBgn0005590,FBgn0041194,FBgn0027493,FBgn0026598,FBgn0264599,FBgn0024234,FBgn0003447,FBgn0033649,FBgn0011746,FBgn0039914,FBgn0035295,FBgn0263873,FBgn0010397,FBgn0264331,FBgn0013334,FBgn0032193,FBgn0000490,FBgn0031461,FBgn0034279,FBgn0004889,FBgn0033652,FBgn0038686,FBgn0014135,FBgn0026199,FBgn0020261,FBg…
GO:0008080	FBgn0036039,FBgn0052163,FBgn0014340,FBgn0261680,FBgn0027330,FBgn0039859,FBgn0032691,FBgn0024188,FBgn0032668,FBgn0026080,FBgn0261679,FBgn0037482,FBgn0031082,FBgn0052939,FBgn0010097,FBgn0051493,FBgn0031184,FBgn0034429,FBgn0263251,FBgn0030937,FBgn0031632,FBgn0032669,FBgn0032670,FBgn0037747,FBgn0031791,FBgn0035766,FBgn0031974,FBgn0039687,FBgn0037731,FBgn0054010,FBgn0040376,FBgn0038302,FBgn0051248,FBg…
GO:0008081	FBgn0028380,FBgn0260817,FBgn0038237,FBgn0087013,FBgn0263120,FBgn0051953,FBgn0036262,FBgn0053784,FBgn0031836,FBgn0039650,FBgn0028663
GO:0016805	FBgn0261804,FBgn0263332,FBgn0037472,FBgn0085449,FBgn0038341,FBgn0039420,FBgn0036986,FBgn0053156
GO:0051188	FBgn0040346
GO:0003942	FBgn0000376
GO:0003941	FBgn0038752
GO:0008556	FBgn0037120,FBgn0011837
GO:0070193	FBgn0035110
GO:0007224	FBgn0050147,FBgn0032925
GO:0015385	FBgn0032295,FBgn0263108
GO:0072669	FBgn0034296,FBgn0032705,FBgn0259789
GO:0032065	FBgn0032409,FBgn0085413,FBgn0003016
GO:0019898	FBgn0001138,FBgn0020647,FBgn0015519,FBgn0038330,FBgn0264607,FBgn0261015,FBgn0037625,FBgn0000183,FBgn0023388,FBgn0015391,FBgn0051374,FBgn0264695,FBgn0263377,FBgn0038874,FBgn0037997,FBgn0046874,FBgn0039558,FBgn0085433,FBgn0038097,FBgn0002525,FBgn0000210,FBgn0262869,FBgn0033501,FBgn0027535,FBgn0031343,FBgn0023096,FBgn0037624,FBgn0011758,FBgn0005666,FBgn0024985,FBgn0086686,FBgn0083971,FBgn0019886,FBg…
GO:0031515	FBgn0038488,FBgn0003062,FBgn0039407
GO:0043401	FBgn0004865,FBgn0003720,FBgn0003964,FBgn0034012,FBgn0004914,FBgn0014859,FBgn0051374,FBgn0015239,FBgn0000568,FBgn0000448,FBgn0015240,FBgn0260866,FBgn0264562,FBgn0015381,FBgn0261239,FBgn0003651,FBgn0250788,FBgn0000546,FBgn0037436,FBgn0003984,FBgn0003499,FBgn0035849,FBgn0001078
GO:0016499	FBgn0261281
GO:0016491	FBgn0036211,FBgn0015011,FBgn0038449,FBgn0051120,FBgn0026190,FBgn0015582,FBgn0033543,FBgn0038795,FBgn0036210,FBgn0025641,FBgn0038981,FBgn0035741,FBgn0033093,FBgn0260750,FBgn0032149,FBgn0031479,FBgn0032549,FBgn0038775,FBgn0032597,FBgn0037455,FBgn0035848,FBgn0036222,FBgn0029866,FBgn0036289,FBgn0029706,FBgn0039782,FBgn0015623,FBgn0261446,FBgn0003716,FBgn0031955,FBgn0086450,FBgn0042137,FBgn0036750,FBg…
GO:0071805	FBgn0004511,FBgn0016660,FBgn0000448
GO:0016706	FBgn0051120,FBgn0036959,FBgn0026190,FBgn0036210,FBgn0038981,FBgn0032149,FBgn0039782,FBgn0036794,FBgn0015247,FBgn0053093,FBgn0001083,FBgn0034748,FBgn0051013,FBgn0039779,FBgn0039616,FBgn0051016,FBgn0036147,FBgn0051015,FBgn0039784,FBgn0051014,FBgn0010409,FBgn0264652,FBgn0263400,FBgn0031759,FBgn0039776,FBgn0051524,FBgn0034246,FBgn0042182,FBgn0052201,FBgn0052199,FBgn0064126,FBgn0085374,FBgn0051017,FBg…
GO:0016705	FBgn0038005,FBgn0028863,FBgn0038681,FBgn0038236,FBgn0036910,FBgn0033397,FBgn0015039,FBgn0015040,FBgn0034053,FBgn0038076,FBgn0031182,FBgn0036750,FBgn0030589,FBgn0015033,FBgn0050489,FBgn0030367,FBgn0030615,FBgn0038037,FBgn0031689,FBgn0033121,FBgn0032693,FBgn0020653,FBgn0025454,FBgn0004959,FBgn0032729,FBgn0037170,FBgn0011576,FBgn0013773,FBgn0028940,FBgn0033524,FBgn0002021,FBgn0030587,FBgn0003312,FBg…
GO:0016702	FBgn0026190,FBgn0039782,FBgn0036794,FBgn0036796,FBgn0039783,FBgn0051013,FBgn0039779,FBgn0039616,FBgn0051016,FBgn0038747,FBgn0051015,FBgn0039784,FBgn0051021,FBgn0051014,FBgn0051287,FBgn0039776,FBgn0051524,FBgn0042182,FBgn0052201,FBgn0052199,FBgn0064126,FBgn0051371,FBgn0085374,FBgn0051017,FBgn0054041,FBgn0040528,FBgn0039780,FBgn0036795
GO:0032403	FBgn0011260,FBgn0041210
GO:0019700	FBgn0031474
GO:0016125	FBgn0037773,FBgn0011206
GO:0042162	FBgn0038491,FBgn0263846,FBgn0264357,FBgn0038666
GO:0042167	FBgn0037816
GO:0005869	FBgn0029864,FBgn0033206,FBgn0051352,FBgn0260463
GO:0005868	FBgn0053499,FBgn0053497,FBgn0261688,FBgn0067861,FBgn0003654,FBgn0261360,FBgn0052823
GO:0005861	FBgn0004028,FBgn0004169,FBgn0011225
GO:0051276	FBgn0015391,FBgn0027783,FBgn0015615,FBgn0040283,FBgn0029858,FBgn0261592,FBgn0003087
GO:0007031	FBgn0035878,FBgn0036484,FBgn0029814,FBgn0085569,FBgn0013563
GO:0016730	FBgn0035900
GO:0016012	FBgn0030895,FBgn0036612,FBgn0029778,FBgn0037179,FBgn0085423,FBgn0034072,FBgn0032013,FBgn0038042,FBgn0031016,FBgn0025391,FBgn0261723,FBgn0051004
GO:0016010	FBgn0036612,FBgn0040965,FBgn0034072,FBgn0263873,FBgn0031602,FBgn0261975,FBgn0027607
GO:0030248	FBgn0016694,FBgn0011785,FBgn0036309,FBgn0029834,FBgn0003301,FBgn0029857,FBgn0086384,FBgn0037212,FBgn0261592
GO:0030247	FBgn0020377,FBgn0051668,FBgn0263005,FBgn0259241,FBgn0032430,FBgn0031547,FBgn0014033
GO:0030246	FBgn0037240,FBgn0026756,FBgn0039160,FBgn0040250,FBgn0039580,FBgn0039087,FBgn0031289,FBgn0016675,FBgn0040096,FBgn0053533,FBgn0040097,FBgn0040253,FBgn0259230,FBgn0054033,FBgn0036842,FBgn0031273,FBgn0034365,FBgn0031214,FBgn0038740,FBgn0026755,FBgn0040259,FBgn0033899,FBgn0031571,FBgn0040104,FBgn0027070,FBgn0001083,FBgn0032684,FBgn0029930,FBgn0260442,FBgn0026754,FBgn0038886,FBgn0039085,FBgn0038082,FBg…
GO:0030245	FBgn0039689,FBgn0085433
GO:0030244	FBgn0038769,FBgn0261456,FBgn0037417,FBgn0050389,FBgn0036032,FBgn0263352,FBgn0020378
GO:0047068	FBgn0052250
GO:0019871	FBgn0259145,FBgn0250823,FBgn0035424,FBgn0003268,FBgn0030443,FBgn0030558,FBgn0027082,FBgn0040298,FBgn0038389,FBgn0003888,FBgn0028932,FBgn0000273,FBgn0038617,FBgn0003044,FBgn0262363,FBgn0033786
GO:0019870	FBgn0040294,FBgn0052107,FBgn0030613,FBgn0053983,FBgn0033720,FBgn0032517,FBgn0039007,FBgn0261928
GO:0006323	FBgn0027066,FBgn0027866,FBgn0036666,FBgn0036480,FBgn0002183,FBgn0038651,FBgn0259176,FBgn0036614,FBgn0033635
GO:0017056	FBgn0259145,FBgn0034573,FBgn0036666,FBgn0031886,FBgn0032789,FBgn0263079,FBgn0085546,FBgn0034118,FBgn0023096,FBgn0038452,FBgn0010051,FBgn0039164
GO:0017053	FBgn0031493,FBgn0034430,FBgn0037809,FBgn0004372,FBgn0030758,FBgn0023509,FBgn0010317
GO:0015940	FBgn0262117,FBgn0032482,FBgn0262882,FBgn0030598
GO:0050912	FBgn0030482,FBgn0052255,FBgn0003747,FBgn0045478,FBgn0035468,FBgn0045479,FBgn0035486,FBgn0045477,FBgn0035870,FBgn0045474,FBgn0045476,FBgn0030840,FBgn0041246,FBgn0041235,FBgn0035167
GO:0017134	FBgn0036911
GO:0015947	FBgn0032860,FBgn0039553
GO:0015946	FBgn0036568,FBgn0038197,FBgn0086901
GO:0015948	FBgn0085434,FBgn0031313,FBgn0051663,FBgn0051343,FBgn0010622,FBgn0031456,FBgn0024983,FBgn0033463,FBgn0037808,FBgn0015907,FBgn0030976,FBgn0261243,FBgn0052250,FBgn0036714,FBgn0263108,FBgn0017448,FBgn0038975,FBgn0031111,FBgn0036105
GO:0008898	FBgn0032726,FBgn0032727
GO:0043190	FBgn0013269,FBgn0003053,FBgn0087035,FBgn0085446,FBgn0011812
GO:0006493	FBgn0003292,FBgn0039120,FBgn0039555,FBgn0264542,FBgn0086368,FBgn0259738
GO:0046961	FBgn0027582,FBgn0037040,FBgn0014391,FBgn0033962,FBgn0027779,FBgn0259785,FBgn0039696,FBgn0020235,FBgn0015324,FBgn0030691,FBgn0051140,FBgn0052668,FBgn0010812,FBgn0051477,FBgn0028342,FBgn0050109,FBgn0035657
GO:0006259	FBgn0002716,FBgn0000477,FBgn0262893,FBgn0261592,FBgn0086358,FBgn0003087
GO:0045892	FBgn0004647,FBgn0046294,FBgn0021847,FBgn0030571,FBgn0033032,FBgn0033693,FBgn0014396,FBgn0259986,FBgn0008635,FBgn0003444,FBgn0035661,FBgn0030369,FBgn0031039,FBgn0042086,FBgn0034537,FBgn0053964,FBgn0038819,FBgn0050160,FBgn0031038,FBgn0029970,FBgn0031070,FBgn0010416,FBgn0052088,FBgn0032130,FBgn0027553,FBgn0023395,FBgn0030485,FBgn0027660,FBgn0035909,FBgn0030054,FBgn0004876,FBgn0261963,FBgn0051536,FBg…
GO:0044406	FBgn0035333,FBgn0050007
GO:0010833	FBgn0037485
GO:0005786	FBgn0038727,FBgn0038808,FBgn0003009
GO:0005787	FBgn0039172,FBgn0033363,FBgn0051677,FBgn0035538,FBgn0038458,FBgn0029989,FBgn0024943,FBgn0034853,FBgn0040623,FBgn0261545,FBgn0027375,FBgn0019662,FBgn0000479,FBgn0261020,FBgn0036924,FBgn0040030,FBgn0030306
GO:0005784	FBgn0025700,FBgn0000256
GO:0005785	FBgn0051151,FBgn0030946,FBgn0031632,FBgn0001316,FBgn0035624,FBgn0027339,FBgn0010391,FBgn0261238,FBgn0040368,FBgn0040837
GO:0009214	FBgn0037607,FBgn0050273
GO:0005783	FBgn0052666,FBgn0086912,FBgn0026190,FBgn0029174,FBgn0005631,FBgn0039782,FBgn0035428,FBgn0026620,FBgn0036794,FBgn0036796,FBgn0029963,FBgn0039783,FBgn0015391,FBgn0005585,FBgn0051013,FBgn0037773,FBgn0024555,FBgn0039779,FBgn0031886,FBgn0033485,FBgn0016984,FBgn0000451,FBgn0001233,FBgn0250840,FBgn0039616,FBgn0264493,FBgn0011289,FBgn0051016,FBgn0016070,FBgn0264562,FBgn0037807,FBgn0039936,FBgn0051813,FBg…
GO:0006471	FBgn0010247,FBgn0004896
GO:0006470	FBgn0036369,FBgn0004368,FBgn0259227,FBgn0039111,FBgn0261671,FBgn0028341,FBgn0014007,FBgn0000183,FBgn0030556,FBgn0003138,FBgn0031952,FBgn0028497,FBgn0261985,FBgn0029157,FBgn0034085,FBgn0031294,FBgn0027506,FBgn0030976,FBgn0036844,FBgn0036448,FBgn0025742,FBgn0004370,FBgn0000464,FBgn0027596,FBgn0030735,FBgn0029667,FBgn0031799,FBgn0032673,FBgn0083976,FBgn0243512,FBgn0016641,FBgn0031044,FBgn0004369,FBg…
GO:0005788	FBgn0034352,FBgn0014002,FBgn0035568,FBgn0050364,FBgn0260962,FBgn0004003
GO:0005789	FBgn0036862,FBgn0025720,FBgn0036493,FBgn0030327,FBgn0000183,FBgn0013305,FBgn0037374,FBgn0034649,FBgn0014868,FBgn0039518,FBgn0028647,FBgn0034300,FBgn0039920,FBgn0259725,FBgn0012344,FBgn0085440,FBgn0030789,FBgn0029906,FBgn0037915,FBgn0035237,FBgn0028961,FBgn0040842,FBgn0052600,FBgn0032234,FBgn0036212,FBgn0011286,FBgn0027287,FBgn0053673,FBgn0259727,FBgn0086711,FBgn0037645,FBgn0036893,FBgn0025631,FBg…
GO:0030117	FBgn0035317,FBgn0038058,FBgn0025724,FBgn0024889,FBgn0035891,FBgn0039705,FBgn0027568,FBgn0034452,FBgn0028744,FBgn0000319,FBgn0030089,FBgn0032891,FBgn0021760,FBgn0011823,FBgn0037569,FBgn0051320,FBgn0000117,FBgn0008635,FBgn0026679,FBgn0087013,FBgn0027338,FBgn0036306,FBgn0001087,FBgn0031905,FBgn0003210,FBgn0028968,FBgn0033972,FBgn0039959,FBgn0263350,FBgn0260439,FBgn0035693,FBgn0024921,FBgn0260990,FBg…
GO:0019139	FBgn0021872
GO:0030488	FBgn0038488,FBgn0003062,FBgn0039407
GO:0006788	FBgn0037933
GO:0009968	FBgn0036165,FBgn0041094
GO:0009966	FBgn0052269,FBgn0032626,FBgn0030685,FBgn0020767,FBgn0037445,FBgn0004858,FBgn0040524,FBgn0014388,FBgn0032632,FBgn0031596,FBgn0014001,FBgn0039863,FBgn0051225,FBgn0028429,FBgn0027363,FBgn0031732,FBgn0033366,FBgn0038341,FBgn0026076,FBgn0051852,FBgn0052270
GO:0006784	FBgn0025641,FBgn0264493,FBgn0034938
GO:0005672	FBgn0051064,FBgn0260233,FBgn0029799,FBgn0032330,FBgn0003165,FBgn0052821,FBgn0260780,FBgn0032717,FBgn0030268,FBgn0010909,FBgn0036534,FBgn0026411,FBgn0051635,FBgn0031306,FBgn0037753,FBgn0051374,FBgn0003117,FBgn0030834,FBgn0039025,FBgn0086758,FBgn0264309,FBgn0016081,FBgn0263213,FBgn0260400,FBgn0259110,FBgn0001301,FBgn0011289,FBgn0003371,FBgn0259986,FBgn0016070,FBgn0043457,FBgn0030121,FBgn0038237,FBg…
GO:0005673	FBgn0040816,FBgn0020440,FBgn0015829
GO:0022900	FBgn0036191,FBgn0038148,FBgn0030048,FBgn0011638,FBgn0050389,FBgn0050354,FBgn0039189,FBgn0034645,FBgn0004619,FBgn0259994,FBgn0026634,FBgn0031021,FBgn0050007
GO:0006071	FBgn0052727,FBgn0031566,FBgn0038432,FBgn0032285,FBgn0003416,FBgn0005322,FBgn0036836,FBgn0039071,FBgn0034588,FBgn0036837,FBgn0038008
GO:0006073	FBgn0052103,FBgn0026076
GO:0022904	FBgn0028954,FBgn0261673,FBgn0035091,FBgn0036789,FBgn0047038
GO:0006078	FBgn0035935,FBgn0261610,FBgn0040465
GO:0005098	FBgn0031188,FBgn0038524,FBgn0085214
GO:0005099	FBgn0028497,FBgn0032505,FBgn0023534
GO:0005096	FBgn0085403,FBgn0030286,FBgn0051641,FBgn0022936,FBgn0005198,FBgn0004390,FBgn0003392,FBgn0015269,FBgn0261570,FBgn0051232,FBgn0035638,FBgn0003278,FBgn0039466,FBgn0038686,FBgn0003969,FBgn0261388,FBgn0033019,FBgn0026059,FBgn0050441,FBgn0030936,FBgn0035800
GO:0005097	FBgn0038855,FBgn0261261,FBgn0038304,FBgn0035073,FBgn0051935,FBgn0020620,FBgn0032249,FBgn0035916,FBgn0037917,FBgn0038401,FBgn0040005,FBgn0052506,FBgn0039158,FBgn0031233,FBgn0034009,FBgn0031116,FBgn0037074,FBgn0031304,FBgn0032901,FBgn0261928,FBgn0038653,FBgn0029736,FBgn0031690,FBgn0260867,FBgn0263996,FBgn0038129,FBgn0035879,FBgn0262740
GO:0005094	FBgn0027528,FBgn0051081,FBgn0036921,FBgn0053757
GO:0009360	FBgn0028700,FBgn0030871,FBgn0002948,FBgn0037917,FBgn0004913,FBgn0032244,FBgn0263241,FBgn0262110
GO:0004788	FBgn0002906,FBgn0263110,FBgn0037942
GO:0005523	FBgn0082582
GO:0004784	FBgn0010213,FBgn0037021,FBgn0024315,FBgn0037662
GO:0004781	FBgn0020389
GO:0015016	FBgn0020251,FBgn0000239
GO:0004418	FBgn0010786
GO:0004415	FBgn0039764
GO:0004417	FBgn0050355,FBgn0036915,FBgn0036690,FBgn0083956
GO:0004411	FBgn0040211,FBgn0005655,FBgn0039326
GO:0005415	FBgn0052206,FBgn0033371,FBgn0031835,FBgn0025709,FBgn0050424
GO:0006672	FBgn0045064,FBgn0085417
GO:0008767	FBgn0004635
GO:0008940	FBgn0036463,FBgn0051008,FBgn0051514,FBgn0026418
GO:0005328	FBgn0034136,FBgn0031936,FBgn0039915,FBgn0010414,FBgn0034049,FBgn0034381,FBgn0011603,FBgn0033443,FBgn0053296,FBgn0031937,FBgn0035969,FBgn0260479,FBgn0031939,FBgn0262476,FBgn0033708,FBgn0031934,FBgn0034911,FBgn0028886,FBgn0031935,FBgn0029762,FBgn0029663,FBgn0027660
GO:0008762	FBgn0031955,FBgn0033983,FBgn0028953,FBgn0038530,FBgn0023507,FBgn0002590
GO:0008948	FBgn0263447,FBgn0001311,FBgn0037702,FBgn0262840,FBgn0025624,FBgn0037521,FBgn0026418
GO:0006928	FBgn0034863,FBgn0001341,FBgn0085419,FBgn0016059
GO:0000781	FBgn0038491,FBgn0263846,FBgn0264357,FBgn0038666
GO:0000785	FBgn0003138,FBgn0016036
GO:0000784	FBgn0051065
GO:0000786	FBgn0053855,FBgn0053834,FBgn0053849,FBgn0053837,FBgn0053810,FBgn0030941,FBgn0053852,FBgn0053819,FBgn0053813,FBgn0053828,FBgn0033932,FBgn0053846,FBgn0053858,FBgn0051614,FBgn0053804,FBgn0053822,FBgn0263874,FBgn0086673,FBgn0053807,FBgn0053801,FBgn0053816,FBgn0053861,FBgn0053831,FBgn0053864,FBgn0053825,FBgn0037295,FBgn0034975,FBgn0051617,FBgn0038252,FBgn0039026,FBgn0053843,FBgn0053840
GO:0008168	FBgn0037723,FBgn0031494,FBgn0032922,FBgn0036959,FBgn0037708,FBgn0032329,FBgn0032857,FBgn0031592,FBgn0035247,FBgn0038861,FBgn0040571,FBgn0026079,FBgn0038090,FBgn0039139,FBgn0032691,FBgn0032873,FBgn0034269,FBgn0038455,FBgn0053145,FBgn0051526,FBgn0001974,FBgn0031485,FBgn0260241,FBgn0035035,FBgn0030460,FBgn0036272,FBgn0013810,FBgn0033457,FBgn0024983,FBgn0015247,FBgn0033693,FBgn0033891,FBgn0003071,FBg…
GO:0042624	FBgn0032896
GO:0042626	FBgn0032018,FBgn0004635,FBgn0004512,FBgn0028341,FBgn0036279,FBgn0051793,FBgn0038740,FBgn0039644,FBgn0050081,FBgn0032684,FBgn0033706,FBgn0010549,FBgn0032026,FBgn0263316,FBgn0039645,FBgn0023536,FBgn0032456,FBgn0032430,FBgn0035244,FBgn0038376,FBgn0004513,FBgn0040377,FBgn0031734,FBgn0031520,FBgn0034612,FBgn0000567,FBgn0263247,FBgn0039207,FBgn0010241,FBgn0040022,FBgn0261975,FBgn0022097,FBgn0028675,FBg…
GO:0042627	FBgn0033438,FBgn0019938,FBgn0019890
GO:0008899	FBgn0262603,FBgn0029525,FBgn0261020
GO:0045116	FBgn0035980,FBgn0263697
GO:0000145	FBgn0034367,FBgn0261688,FBgn0031598,FBgn0011232,FBgn0028572,FBgn0262603,FBgn0035892,FBgn0051287,FBgn0038856,FBgn0261360,FBgn0000611,FBgn0003149,FBgn0034380,FBgn0034271,FBgn0023534,FBgn0260933
GO:0003688	FBgn0001330,FBgn0263006,FBgn0037662,FBgn0051851,FBgn0031717,FBgn0039733
GO:0008897	FBgn0052099,FBgn0037475
GO:0003725	FBgn0061361,FBgn0061362,FBgn0035109
GO:0004308	FBgn0036862,FBgn0053281,FBgn0011695,FBgn0031975,FBgn0030575,FBgn0000247,FBgn0030418
GO:0005520	FBgn0031414
GO:0005521	FBgn0030477,FBgn0027571
GO:0006309	FBgn0028406
GO:0005524	FBgn0052666,FBgn0035679,FBgn0031254,FBgn0036987,FBgn0036568,FBgn0030170,FBgn0031169,FBgn0027605,FBgn0014006,FBgn0037342,FBgn0029587,FBgn0028700,FBgn0260935,FBgn0000063,FBgn0261802,FBgn0034792,FBgn0003977,FBgn0004419,FBgn0031516,FBgn0025615,FBgn0010621,FBgn0035577,FBgn0046692,FBgn0004380,FBgn0024804,FBgn0262029,FBgn0042711,FBgn0003382,FBgn0036511,FBgn0004647,FBgn0029174,FBgn0261278,FBgn0037391,FBg…
GO:0005525	FBgn0031254,FBgn0036568,FBgn0031169,FBgn0087040,FBgn0031516,FBgn0025806,FBgn0037391,FBgn0004908,FBgn0051151,FBgn0040346,FBgn0031170,FBgn0027532,FBgn0032018,FBgn0013811,FBgn0001123,FBgn0038916,FBgn0032782,FBgn0052671,FBgn0038165,FBgn0037726,FBgn0032597,FBgn0250785,FBgn0033842,FBgn0035255,FBgn0037478,FBgn0036892,FBgn0042712,FBgn0004512,FBgn0030321,FBgn0051213,FBgn0039594,FBgn0003885,FBgn0033661,FBg…
GO:0004129	FBgn0262717,FBgn0019624,FBgn0033498,FBgn0032833,FBgn0035891,FBgn0000316,FBgn0035538,FBgn0040773,FBgn0003117,FBgn0051644,FBgn0038334,FBgn0040529,FBgn0037689,FBgn0035468,FBgn0036365,FBgn0030587,FBgn0037579,FBgn0031830,FBgn0260237,FBgn0036830,FBgn0031194,FBgn0000524,FBgn0034877,FBgn0031831,FBgn0032439,FBgn0036897,FBgn0040634,FBgn0035968,FBgn0022023,FBgn0035046,FBgn0031066,FBgn0028902,FBgn0031379,FBg…
GO:0006813	FBgn0015011,FBgn0036044,FBgn0002306,FBgn0033257,FBgn0024887,FBgn0015777,FBgn0036008,FBgn0030968,FBgn0261698,FBgn0040697,FBgn0003053,FBgn0029761,FBgn0037766,FBgn0051374,FBgn0038639,FBgn0011837,FBgn0034425,FBgn0030600,FBgn0002021,FBgn0039081,FBgn0011589,FBgn0263111,FBgn0011768,FBgn0038205,FBgn0263346,FBgn0264255,FBgn0033856,FBgn0038606,FBgn0015776,FBgn0038690,FBgn0030594,FBgn0032615,FBgn0039044,FBg…
GO:0006812	FBgn0027582,FBgn0031865,FBgn0029887,FBgn0261587,FBgn0039637,FBgn0051860,FBgn0030996,FBgn0035432,FBgn0000535,FBgn0029801,FBgn0033762,FBgn0028703,FBgn0037040,FBgn0039014,FBgn0262979,FBgn0037239,FBgn0037000,FBgn0053556,FBgn0027081,FBgn0036843,FBgn0037875,FBgn0050349,FBgn0031004,FBgn0040587,FBgn0025693,FBgn0011206,FBgn0259213,FBgn0039370,FBgn0263390,FBgn0030412,FBgn0031304,FBgn0028516,FBgn0034961,FBg…
GO:0006811	FBgn0263257,FBgn0035934,FBgn0053180,FBgn0005614,FBgn0050497,FBgn0085434,FBgn0260005,FBgn0029799,FBgn0029733,FBgn0024963,FBgn0259145,FBgn0015519,FBgn0037690,FBgn0050089,FBgn0032490,FBgn0031053,FBgn0033257,FBgn0014024,FBgn0035542,FBgn0085395,FBgn0035192,FBgn0051122,FBgn0083959,FBgn0043841,FBgn0034399,FBgn0033654,FBgn0004118,FBgn0032151,FBgn0004396,FBgn0000535,FBgn0030230,FBgn0031306,FBgn0005564,FBg…
GO:0006810	FBgn0031169,FBgn0024330,FBgn0038840,FBgn0045866,FBgn0050293,FBgn0040346,FBgn0029799,FBgn0027532,FBgn0032018,FBgn0013811,FBgn0034187,FBgn0029733,FBgn0024963,FBgn0031313,FBgn0034681,FBgn0003277,FBgn0015519,FBgn0039879,FBgn0036493,FBgn0029966,FBgn0261572,FBgn0036687,FBgn0004635,FBgn0261587,FBgn0036191,FBgn0035076,FBgn0023181,FBgn0036732,FBgn0039890,FBgn0034720,FBgn0002440,FBgn0004512,FBgn0001314,FBg…
GO:0006817	FBgn0033486,FBgn0036321,FBgn0052676,FBgn0062412,FBgn0036843,FBgn0043792,FBgn0087008,FBgn0004397,FBgn0019886,FBgn0035607,FBgn0002778,FBgn0260795,FBgn0031869
GO:0006816	FBgn0062978,FBgn0261955,FBgn0037525,FBgn0032340,FBgn0034279,FBgn0050463
GO:0004127	FBgn0038692,FBgn0027594
GO:0006814	FBgn0032295,FBgn0085434,FBgn0053508,FBgn0027580,FBgn0050181,FBgn0024319,FBgn0263102,FBgn0013275,FBgn0015777,FBgn0036329,FBgn0041150,FBgn0051374,FBgn0051105,FBgn0001263,FBgn0035785,FBgn0034730,FBgn0034489,FBgn0037891,FBgn0085398,FBgn0022981,FBgn0030844,FBgn0051693,FBgn0032314,FBgn0067629,FBgn0039677,FBgn0036180,FBgn0053289,FBgn0264255,FBgn0039676,FBgn0032145,FBgn0020258,FBgn0065109,FBgn0053349,FBg…
GO:0003824	FBgn0035641,FBgn0029958,FBgn0015011,FBgn0041342,FBgn0037723,FBgn0011284,FBgn0000063,FBgn0038449,FBgn0040337,FBgn0032881,FBgn0039694,FBgn0038318,FBgn0262029,FBgn0086710,FBgn0051216,FBgn0037607,FBgn0038585,FBgn0000079,FBgn0038832,FBgn0033464,FBgn0036463,FBgn0000078,FBgn0033934,FBgn0031816,FBgn0039737,FBgn0030482,FBgn0037163,FBgn0027580,FBgn0036569,FBgn0035848,FBgn0027348,FBgn0260399,FBgn0002569,FBg…
GO:0001772	FBgn0036202,FBgn0046685,FBgn0262509,FBgn0261053,FBgn0004622
GO:0004126	FBgn0032002,FBgn0032001,FBgn0264712,FBgn0032003,FBgn0039804
GO:0008097	FBgn0010223
GO:0046907	FBgn0039110,FBgn0033264,FBgn0024555,FBgn0034133,FBgn0000578,FBgn0039302,FBgn0036218,FBgn0041709
GO:0008092	FBgn0010113,FBgn0038330,FBgn0261015,FBgn0000183,FBgn0026876,FBgn0023388,FBgn0015391,FBgn0051374,FBgn0264695,FBgn0046874,FBgn0039558,FBgn0085433,FBgn0038097,FBgn0002525,FBgn0087008,FBgn0027535,FBgn0023096,FBgn0011758,FBgn0033246,FBgn0024985,FBgn0019886,FBgn0011661,FBgn0086384,FBgn0000228,FBgn0004117,FBgn0031869,FBgn0026059,FBgn0034585,FBgn0013765,FBgn0039510
GO:0016836	FBgn0026438,FBgn0003292,FBgn0033924,FBgn0031597,FBgn0261811,FBgn0000447
GO:0016830	FBgn0002431,FBgn0003178,FBgn0038258
GO:0051033	FBgn0262812,FBgn0000448,FBgn0250840,FBgn0034914,FBgn0037525,FBgn0085734,FBgn0041210,FBgn0039346
GO:0031404	FBgn0023172
GO:0016833	FBgn0052635,FBgn0031268,FBgn0034642,FBgn0028879
GO:0045333	FBgn0037754,FBgn0037817
GO:0019062	FBgn0031815
GO:0019060	FBgn0038088
GO:0006954	FBgn0260233,FBgn0013323,FBgn0029730,FBgn0035237,FBgn0013263,FBgn0035986,FBgn0003159
GO:0019064	FBgn0024980,FBgn0002528,FBgn0024991,FBgn0033403,FBgn0029761,FBgn0013813,FBgn0011566,FBgn0260484,FBgn0085433,FBgn0025741,FBgn0053556,FBgn0259785,FBgn0013343,FBgn0250788,FBgn0030599,FBgn0039341,FBgn0030349,FBgn0037443,FBgn0264699,FBgn0038796,FBgn0039804,FBgn0259242,FBgn0262740
GO:0019068	FBgn0053512,FBgn0026255,FBgn0027601,FBgn0051690,FBgn0031239,FBgn0085546,FBgn0086784,FBgn0250826,FBgn0024985,FBgn0030307,FBgn0035179
GO:0019069	FBgn0017550,FBgn0043884,FBgn0040028,FBgn0039626,FBgn0032587,FBgn0263079,FBgn0031910,FBgn0263601,FBgn0015324,FBgn0052819,FBgn0034307,FBgn0050067,FBgn0050401,FBgn0004638,FBgn0085385,FBgn0024913,FBgn0040837,FBgn0052820,FBgn0004656,FBgn0030241
GO:0006171	FBgn0264353,FBgn0013733
GO:0015288	FBgn0003277,FBgn0050104
GO:0008239	FBgn0040475,FBgn0037186,FBgn0000442
GO:0003951	FBgn0260750,FBgn0033853,FBgn0033373,FBgn0053156
GO:0003950	FBgn0263082,FBgn0051823,FBgn0027508,FBgn0022153,FBgn0033484,FBgn0027505,FBgn0026403,FBgn0010247,FBgn0261682,FBgn0040393,FBgn0033292
GO:0008233	FBgn0039172,FBgn0039050,FBgn0003255,FBgn0038508,FBgn0032095,FBgn0034441,FBgn0034439,FBgn0000316,FBgn0033244,FBgn0033363,FBgn0051677,FBgn0000319,FBgn0037060,FBgn0032217,FBgn0035538,FBgn0034437,FBgn0003137,FBgn0051619,FBgn0028497,FBgn0034438,FBgn0034436,FBgn0028647,FBgn0034440,FBgn0032162,FBgn0038458,FBgn0033761,FBgn0050047,FBgn0051100,FBgn0002629,FBgn0034491,FBgn0039053,FBgn0030027,FBgn0033215,FBg…
GO:0008544	FBgn0030495,FBgn0033960,FBgn0020412,FBgn0085264,FBgn0050058,FBgn0015781,FBgn0031602,FBgn0261723,FBgn0035041
GO:0043752	FBgn0040346
GO:0008237	FBgn0028935,FBgn0038897,FBgn0035076,FBgn0051233,FBgn0032536,FBgn0051445,FBgn0051198,FBgn0051343,FBgn0016122,FBgn0039626,FBgn0052473,FBgn0260866,FBgn0259237,FBgn0046253,FBgn0051104,FBgn0032721,FBgn0039656,FBgn0261243,FBgn0058470,FBgn0032535,FBgn0039064,FBgn0011836,FBgn0051427,FBgn0039640,FBgn0038136,FBgn0038135,FBgn0263236,FBgn0036186,FBgn0085386,FBgn0039315,FBgn0015541,FBgn0012037,FBgn0033366,FBg…
GO:0008236	FBgn0015568,FBgn0263780,FBgn0263023,FBgn0034568,FBgn0015572,FBgn0032242,FBgn0032969,FBgn0033382,FBgn0039084,FBgn0029690,FBgn0259175,FBgn0025381,FBgn0040508,FBgn0027584,FBgn0037842,FBgn0038702,FBgn0085314,FBgn0030810,FBgn0015570,FBgn0032358,FBgn0021979,FBgn0015571,FBgn0031835,FBgn0034076,FBgn0042138,FBgn0015576,FBgn0030687,FBgn0035726,FBgn0031741,FBgn0030447,FBgn0004864,FBgn0015569,FBgn0034419,FBg…
GO:0051085	FBgn0025615,FBgn0036892
GO:0051087	FBgn0030889,FBgn0259962,FBgn0250789,FBgn0027535,FBgn0032961,FBgn0004364,FBgn0037443,FBgn0014877,FBgn0086708,FBgn0031534,FBgn0052296,FBgn0036193,FBgn0031196,FBgn0039510
GO:0047355	FBgn0033717,FBgn0086445
GO:0051082	FBgn0031208,FBgn0030655,FBgn0010741,FBgn0029799,FBgn0259145,FBgn0038145,FBgn0039773,FBgn0031776,FBgn0010575,FBgn0011676,FBgn0011708,FBgn0051374,FBgn0036246,FBgn0031710,FBgn0032474,FBgn0035286,FBgn0005585,FBgn0046225,FBgn0033467,FBgn0001233,FBgn0263079,FBgn0085433,FBgn0038976,FBgn0260486,FBgn0026326,FBgn0036448,FBgn0264694,FBgn0051133,FBgn0002174,FBgn0000286,FBgn0039562,FBgn0038373,FBgn0000659,FBg…
GO:0046836	FBgn0030641,FBgn0050392,FBgn0030640
GO:0001671	FBgn0032961
GO:0042802	FBgn0027575,FBgn0261403,FBgn0010113,FBgn0034219,FBgn0034186,FBgn0262719,FBgn0051690,FBgn0040080,FBgn0260718,FBgn0263490,FBgn0038324,FBgn0038358,FBgn0028481,FBgn0016919,FBgn0052369,FBgn0087008,FBgn0250753,FBgn0086690,FBgn0260444,FBgn0015553,FBgn0038114,FBgn0041147
GO:0042803	FBgn0259246,FBgn0030889,FBgn0036652,FBgn0005634,FBgn0033486,FBgn0051040,FBgn0000183,FBgn0010905,FBgn0015391,FBgn0031886,FBgn0039491,FBgn0033010,FBgn0263079,FBgn0085433,FBgn0038097,FBgn0037572,FBgn0030738,FBgn0000662,FBgn0250789,FBgn0000246,FBgn0031549,FBgn0013733,FBgn0051291,FBgn0027535,FBgn0016974,FBgn0263400,FBgn0031546,FBgn0037443,FBgn0034958,FBgn0033461,FBgn0014877,FBgn0036059,FBgn0039490,FBg…
GO:0038032	FBgn0040079,FBgn0259927,FBgn0037477,FBgn0261988,FBgn0028743,FBgn0260798,FBgn0024941,FBgn0029976,FBgn0020278,FBgn0032679,FBgn0026597,FBgn0261702
GO:0033588	FBgn0035644,FBgn0003479,FBgn0031752,FBgn0031711
GO:0007339	FBgn0083919,FBgn0005631,FBgn0002968,FBgn0002543,FBgn0034703,FBgn0264570,FBgn0263219,FBgn0011828,FBgn0021764,FBgn0017578,FBgn0041097
GO:0016485	FBgn0031458,FBgn0039626,FBgn0039234,FBgn0036999,FBgn0029688,FBgn0040837
GO:0016480	FBgn0260440,FBgn0085814,FBgn0058196
GO:0008430	FBgn0263257,FBgn0016660,FBgn0027342,FBgn0032654,FBgn0030532,FBgn0041629,FBgn0259481,FBgn0026428,FBgn0042650,FBgn0028844,FBgn0029957,FBgn0038179,FBgn0025864,FBgn0259110,FBgn0086913,FBgn0034551,FBgn0262979,FBgn0026438,FBgn0038115,FBgn0033313,FBgn0000210,FBgn0030174,FBgn0033884,FBgn0031818,FBgn0028481,FBgn0261811,FBgn0039492,FBgn0053196,FBgn0025743,FBgn0030493,FBgn0034326,FBgn0030349,FBgn0052767,FBg…
GO:0036355	FBgn0052113,FBgn0003464,FBgn0061356,FBgn0033564,FBgn0003204
GO:0016715	FBgn0010329,FBgn0019948,FBgn0037153,FBgn0036565
GO:0016714	FBgn0001208,FBgn0035187,FBgn0005626
GO:0016717	FBgn0264090,FBgn0085734,FBgn0027529,FBgn0034903
GO:0044183	FBgn0024889,FBgn0000117,FBgn0030457,FBgn0027338,FBgn0036306,FBgn0031905,FBgn0037076,FBgn0024921,FBgn0035657,FBgn0011481
GO:0015116	FBgn0034275,FBgn0036240,FBgn0039789,FBgn0038354,FBgn0039787,FBgn0002926,FBgn0038337,FBgn0013953,FBgn0039736,FBgn0036770
GO:0015628	FBgn0040259,FBgn0030932,FBgn0028515,FBgn0035198,FBgn0250788,FBgn0035197
GO:0015629	FBgn0029105,FBgn0010215,FBgn0004397,FBgn0262845,FBgn0003510
GO:0015627	FBgn0040259,FBgn0030932,FBgn0028515,FBgn0035198,FBgn0250788,FBgn0035197
GO:0016831	FBgn0036975,FBgn0030685,FBgn0010591,FBgn0004516,FBgn0000075,FBgn0000422,FBgn0000153,FBgn0259977,FBgn0040466,FBgn0031174,FBgn0050446,FBgn0032393,FBgn0259171,FBgn0005619
GO:0005890	FBgn0015777,FBgn0015776,FBgn0038690,FBgn0053310,FBgn0032946,FBgn0038691
GO:0005891	FBgn0259822,FBgn0003655
GO:0016832	FBgn0031220,FBgn0030980
GO:0019281	FBgn0262603,FBgn0029525,FBgn0261020
GO:0007021	FBgn0011708,FBgn0030614,FBgn0264272,FBgn0031070,FBgn0038102,FBgn0039869,FBgn0033579
GO:0030833	FBgn0038369,FBgn0032859,FBgn0032587,FBgn0065032,FBgn0031437,FBgn0036134
GO:0032981	FBgn0037777,FBgn0035690
GO:0007029	FBgn0030327,FBgn0013305,FBgn0037374,FBgn0028961,FBgn0053673
GO:0045765	FBgn0038632,FBgn0027101
GO:0010508	FBgn0039406,FBgn0030889,FBgn0083967,FBgn0038909,FBgn0038330,FBgn0000183,FBgn0023388,FBgn0020621,FBgn0036126,FBgn0040232,FBgn0033081,FBgn0050390,FBgn0039636,FBgn0030738,FBgn0035520,FBgn0041205,FBgn0085546,FBgn0031549,FBgn0010397,FBgn0260467,FBgn0051291,FBgn0027535,FBgn0032101,FBgn0035638,FBgn0037443,FBgn0010830,FBgn0037921,FBgn0031070,FBgn0036364,FBgn0030093,FBgn0038686,FBgn0019886,FBgn0036614,FBg…
GO:0010506	FBgn0036652,FBgn0034037,FBgn0003149,FBgn0036614
GO:0050852	FBgn0259231,FBgn0033508
GO:0050853	FBgn0259231,FBgn0033508
GO:0050662	FBgn0038449,FBgn0033464,FBgn0035848,FBgn0029866,FBgn0030968,FBgn0039130,FBgn0037084,FBgn0031972,FBgn0033203,FBgn0038751,FBgn0030332,FBgn0038878,FBgn0263782,FBgn0039131,FBgn0051235,FBgn0033205,FBgn0050491,FBgn0037001,FBgn0033769,FBgn0034794,FBgn0035866,FBgn0043792,FBgn0036620,FBgn0034145,FBgn0034142,FBgn0038946,FBgn0031500,FBgn0023550,FBgn0031781,FBgn0040349,FBgn0037749,FBgn0038451,FBgn0030073,FBg…
GO:0030234	FBgn0261396,FBgn0032388,FBgn0032858,FBgn0029770,FBgn0000206,FBgn0039120,FBgn0036680,FBgn0260648
GO:0016226	FBgn0050069,FBgn0053502,FBgn0037637,FBgn0034661,FBgn0036648,FBgn0001977,FBgn0034155,FBgn0037760,FBgn0047199,FBgn0052500,FBgn0030092,FBgn0029679,FBgn0052857,FBgn0259678,FBgn0043362,FBgn0036882
GO:0034220	FBgn0037402,FBgn0262512
GO:0042025	FBgn0038607,FBgn0261574,FBgn0050497,FBgn0026083,FBgn0035333,FBgn0011766,FBgn0039735,FBgn0020370,FBgn0039883,FBgn0036796,FBgn0042650,FBgn0031746,FBgn0001263,FBgn0024555,FBgn0032162,FBgn0015278,FBgn0014931,FBgn0032297,FBgn0264490,FBgn0028543,FBgn0036448,FBgn0264255,FBgn0031178,FBgn0050389,FBgn0043854,FBgn0037094,FBgn0022724,FBgn0085734,FBgn0033497,FBgn0263006,FBgn0260639,FBgn0263352,FBgn0023096,FBg…
GO:0034599	FBgn0034300,FBgn0025631
GO:0006310	FBgn0053771,FBgn0038629,FBgn0027605,FBgn0037742,FBgn0028685,FBgn0032450,FBgn0035443,FBgn0039758,FBgn0036892,FBgn0023181,FBgn0263102,FBgn0038035,FBgn0033475,FBgn0033661,FBgn0030556,FBgn0040078,FBgn0002899,FBgn0050277,FBgn0037538,FBgn0039141,FBgn0030871,FBgn0037040,FBgn0013998,FBgn0029711,FBgn0030474,FBgn0032817,FBgn0020369,FBgn0036760,FBgn0029656,FBgn0046114,FBgn0036702,FBgn0035996,FBgn0039788,FBg…
GO:0006313	FBgn0262166,FBgn0037422,FBgn0039283,FBgn0053244,FBgn0024250,FBgn0015519,FBgn0029723,FBgn0053247,FBgn0011708,FBgn0053246,FBgn0050460,FBgn0044817,FBgn0015300,FBgn0053245,FBgn0259140,FBgn0053237,FBgn0026400,FBgn0039286,FBgn0053241,FBgn0011722,FBgn0050401,FBgn0011747,FBgn0032124,FBgn0031802,FBgn0004870,FBgn0052121,FBgn0036374,FBgn0053242,FBgn0032003,FBgn0053236,FBgn0053243,FBgn0053238,FBgn0039861,FBg…
GO:0006314	FBgn0086451
GO:0051726	FBgn0038815,FBgn0038390,FBgn0015799
GO:0019843	FBgn0035707,FBgn0261535,FBgn0037856,FBgn0010408,FBgn0035534,FBgn0034232,FBgn0036335,FBgn0015756
GO:0030904	FBgn0034708,FBgn0015324
GO:0044564	FBgn0004394,FBgn0039073,FBgn0031378,FBgn0028963,FBgn0260941
GO:0071630	FBgn0036994
GO:0030908	FBgn0264693,FBgn0004227,FBgn0030852,FBgn0039402,FBgn0052062,FBgn0015600,FBgn0000042,FBgn0051075,FBgn0028879
GO:0045905	FBgn0036237,FBgn0011638,FBgn0031643,FBgn0034967
GO:0045901	FBgn0036237,FBgn0011638,FBgn0031643,FBgn0034967
GO:0061025	FBgn0039938,FBgn0052677,FBgn0259481,FBgn0085264,FBgn0050058,FBgn0039213,FBgn0000451,FBgn0000210,FBgn0036360,FBgn0036476,FBgn0015286,FBgn0037720,FBgn0037698,FBgn0037796,FBgn0013733,FBgn0004179,FBgn0040153,FBgn0038957,FBgn0041097
GO:0061024	FBgn0010473
GO:0015977	FBgn0031606,FBgn0000636,FBgn0261614,FBgn0037834
GO:0046653	FBgn0035375
GO:0030345	FBgn0036321
GO:0030529	FBgn0039752
GO:0015979	FBgn0036447,FBgn0027605,FBgn0037584,FBgn0001138,FBgn0032915,FBgn0027532,FBgn0020647,FBgn0035949,FBgn0000339,FBgn0037742,FBgn0050042,FBgn0005634,FBgn0015519,FBgn0028685,FBgn0084001,FBgn0032450,FBgn0036687,FBgn0022702,FBgn0030011,FBgn0036892,FBgn0262169,FBgn0039890,FBgn0001314,FBgn0264607,FBgn0014861,FBgn0033661,FBgn0031882,FBgn0013812,FBgn0037625,FBgn0037788,FBgn0000183,FBgn0034742,FBgn0020299,FBg…
GO:0002143	FBgn0040234
GO:0042330	FBgn0031777
GO:0044419	FBgn0261836
GO:0006265	FBgn0038056,FBgn0004855,FBgn0037703,FBgn0034299,FBgn0037918,FBgn0004924,FBgn0032006,FBgn0040268,FBgn0014469,FBgn0261545,FBgn0039381,FBgn0026015,FBgn0012058,FBgn0003330,FBgn0262813,FBgn0003732,FBgn0032497
GO:0006260	FBgn0035679,FBgn0027605,FBgn0039110,FBgn0028700,FBgn0086912,FBgn0023180,FBgn0027655,FBgn0025641,FBgn0032330,FBgn0030940,FBgn0027575,FBgn0040395,FBgn0015270,FBgn0035644,FBgn0036732,FBgn0086350,FBgn0026373,FBgn0036518,FBgn0014861,FBgn0036796,FBgn0030338,FBgn0005696,FBgn0027903,FBgn0026371,FBgn0263600,FBgn0032151,FBgn0011760,FBgn0039182,FBgn0039600,FBgn0031875,FBgn0040078,FBgn0002891,FBgn0038723,FBg…
GO:0006269	FBgn0259676,FBgn0011762,FBgn0050021,FBgn0034670,FBgn0011754
GO:0005795	FBgn0031491,FBgn0039378,FBgn0039738
GO:0005794	FBgn0261015,FBgn0000183,FBgn0046874,FBgn0003089,FBgn0051291
GO:0031965	FBgn0033523,FBgn0039305,FBgn0039936,FBgn0031001,FBgn0039680
GO:0031966	FBgn0052368,FBgn0036534,FBgn0039520,FBgn0035718,FBgn0011476,FBgn0264255,FBgn0053958,FBgn0003380
GO:0030695	FBgn0085403,FBgn0040080
GO:0030163	FBgn0262901,FBgn0002707,FBgn0038653
GO:0030168	FBgn0032479,FBgn0039705,FBgn0261261,FBgn0034573,FBgn0000183,FBgn0023388,FBgn0051161,FBgn0036929,FBgn0033081,FBgn0015546,FBgn0039491,FBgn0032789,FBgn0000662,FBgn0051909,FBgn0033029,FBgn0038546,FBgn0013733,FBgn0051291,FBgn0011828,FBgn0031455,FBgn0051126,FBgn0034958,FBgn0026634,FBgn0019886,FBgn0011661,FBgn0036614,FBgn0033447,FBgn0061197,FBgn0004117,FBgn0031454,FBgn0034314,FBgn0026059,FBgn0033446,FBg…
GO:0048870	FBgn0005634,FBgn0038909,FBgn0034573,FBgn0040233,FBgn0000183,FBgn0032940,FBgn0259173,FBgn0015391,FBgn0051374,FBgn0036341,FBgn0040232,FBgn0033081,FBgn0264325,FBgn0032789,FBgn0036309,FBgn0263079,FBgn0026326,FBgn0002525,FBgn0052655,FBgn0036819,FBgn0038373,FBgn0000246,FBgn0035295,FBgn0085546,FBgn0032788,FBgn0029667,FBgn0031549,FBgn0010397,FBgn0021825,FBgn0031546,FBgn0037443,FBgn0001986,FBgn0005617,FBg…
GO:0009976	FBgn0051121
GO:0042246	FBgn0036101,FBgn0250845,FBgn0038079,FBgn0041623,FBgn0052767,FBgn0036822
GO:0009972	FBgn0032002,FBgn0032001,FBgn0264712,FBgn0032003,FBgn0039804
GO:0017069	FBgn0026141,FBgn0030980,FBgn0038251
GO:0005663	FBgn0040395,FBgn0004913,FBgn0035666,FBgn0000404,FBgn0261058
GO:0043039	FBgn0027094,FBgn0028962,FBgn0027090,FBgn0030007,FBgn0036629,FBgn0027081,FBgn0036462,FBgn0020766,FBgn0027091,FBgn0034177,FBgn0034791,FBgn0005674,FBgn0029664,FBgn0002069,FBgn0027084
GO:0005665	FBgn0003277,FBgn0030327,FBgn0039559
GO:0005664	FBgn0023180,FBgn0005654,FBgn0052071,FBgn0085344,FBgn0052453,FBgn0034296,FBgn0016754,FBgn0085734,FBgn0003175,FBgn0040394,FBgn0037178,FBgn0010295,FBgn0028952,FBgn0037177
GO:0005667	FBgn0033185,FBgn0011763,FBgn0040394,FBgn0024371,FBgn0004580
GO:0005666	FBgn0036775,FBgn0035479
GO:0005669	FBgn0053884,FBgn0053874,FBgn0026324,FBgn0053910,FBgn0053869,FBgn0053908,FBgn0051866,FBgn0041103,FBgn0053894,FBgn0053882,FBgn0053904,FBgn0053898,FBgn0011290,FBgn0053890,FBgn0053900,FBgn0053876,FBgn0053880,FBgn0053877,FBgn0053868,FBgn0053896,FBgn0058461,FBgn0002174,FBgn0053872,FBgn0010280,FBgn0053902,FBgn0053878,FBgn0264569,FBgn0053892,FBgn0053906,FBgn0061209,FBgn0031623,FBgn0053870,FBgn0053879,FBg…
GO:0005668	FBgn0036568,FBgn0031698,FBgn0250871,FBgn0039808,FBgn0030162,FBgn0261532
GO:0005089	FBgn0085447,FBgn0035802,FBgn0264598,FBgn0050115,FBgn0035761,FBgn0040068,FBgn0015803,FBgn0023172,FBgn0033973,FBgn0001965,FBgn0038808,FBgn0025836,FBgn0010194,FBgn0035574,FBgn0032796,FBgn0263604,FBgn0051099,FBgn0261547,FBgn0264707,FBgn0034943,FBgn0053519,FBgn0050456,FBgn0050440,FBgn0261556,FBgn0034194,FBgn0038470,FBgn0263706,FBgn0051536,FBgn0024277,FBgn0003041,FBgn0262562
GO:0009379	FBgn0033475,FBgn0039147,FBgn0000289
GO:0009378	FBgn0027605,FBgn0037742,FBgn0028685,FBgn0032450,FBgn0035443,FBgn0036892,FBgn0023181,FBgn0033475,FBgn0033661,FBgn0040078,FBgn0039141,FBgn0030871,FBgn0013998,FBgn0020369,FBgn0029656,FBgn0036702,FBgn0039788,FBgn0016983,FBgn0051453,FBgn0028686,FBgn0004913,FBgn0028687,FBgn0061356,FBgn0033564,FBgn0039147,FBgn0025808,FBgn0040075,FBgn0036224,FBgn0024992,FBgn0028684,FBgn0015376,FBgn0005322,FBgn0038745,FBg…
GO:0005083	FBgn0010909,FBgn0023081,FBgn0037648,FBgn0002466,FBgn0038593,FBgn0263395,FBgn0263864
GO:0005085	FBgn0039411,FBgn0031006,FBgn0085421,FBgn0259228,FBgn0001965,FBgn0034230,FBgn0031762,FBgn0021873,FBgn0032020,FBgn0011747,FBgn0037188,FBgn0026376,FBgn0085422,FBgn0034158,FBgn0020616
GO:0005086	FBgn0028538,FBgn0026179,FBgn0051158,FBgn0036702,FBgn0086779,FBgn0264560
GO:0031361	FBgn0028953,FBgn0050424
GO:0000221	FBgn0024889,FBgn0011823,FBgn0027779,FBgn0036306,FBgn0039696,FBgn0051140,FBgn0052668,FBgn0010812,FBgn0028421,FBgn0035657
GO:0000226	FBgn0026430,FBgn0026432,FBgn0263749,FBgn0033654,FBgn0264693,FBgn0020412,FBgn0030242,FBgn0014388,FBgn0040028,FBgn0039291,FBgn0026433,FBgn0030915,FBgn0053558,FBgn0005630,FBgn0001218,FBgn0001612,FBgn0052819,FBgn0052232,FBgn0035638,FBgn0034816,FBgn0028902,FBgn0259108,FBgn0052820,FBgn0032312,FBgn0026431,FBgn0033440,FBgn0030241,FBgn0029992,FBgn0035800,FBgn0262562
GO:0042742	FBgn0260748,FBgn0036463,FBgn0032431,FBgn0029939,FBgn0001961,FBgn0001978,FBgn0000276,FBgn0263967,FBgn0262148,FBgn0050272,FBgn0040367,FBgn0263599,FBgn0016920,FBgn0030551,FBgn0052834,FBgn0039636,FBgn0041780,FBgn0032048,FBgn0264255,FBgn0026317,FBgn0000299,FBgn0035892,FBgn0030868,FBgn0035844,FBgn0030234,FBgn0040273,FBgn0033049,FBgn0087008,FBgn0041092,FBgn0030158,FBgn0025185,FBgn0030191,FBgn0014343,FBg…
GO:0009584	FBgn0259818
GO:0031369	FBgn0086912,FBgn0034948,FBgn0001330,FBgn0034258,FBgn0038128
GO:0004375	FBgn0037801,FBgn0000566
GO:0003953	FBgn0004395,FBgn0000709
GO:0008115	FBgn0035375
GO:0004932	FBgn0027865,FBgn0035023,FBgn0033437,FBgn0053196
GO:0004421	FBgn0033835,FBgn0010611
GO:0004930	FBgn0050340,FBgn0053639,FBgn0030889,FBgn0025595,FBgn0260446,FBgn0033289,FBgn0011582,FBgn0003255,FBgn0027575,FBgn0037546,FBgn0035132,FBgn0034219,FBgn0024836,FBgn0033960,FBgn0046687,FBgn0029723,FBgn0052475,FBgn0030954,FBgn0052843,FBgn0011642,FBgn0263116,FBgn0045442,FBgn0035131,FBgn0004514,FBgn0029768,FBgn0050106,FBgn0016650,FBgn0031770,FBgn0043884,FBgn0032797,FBgn0035538,FBgn0035789,FBgn0035385,FBg…
GO:0004424	FBgn0086910,FBgn0263072
GO:0004427	FBgn0016687,FBgn0045474
GO:0010277	FBgn0025836,FBgn0031670,FBgn0028527
GO:0003954	FBgn0035935,FBgn0029971,FBgn0050263,FBgn0031047,FBgn0034800,FBgn0030559,FBgn0066101,FBgn0030605,FBgn0029888,FBgn0027609,FBgn0263665
GO:0006183	FBgn0039809,FBgn0000150,FBgn0028997,FBgn0030573
GO:0048478	FBgn0051296,FBgn0010247,FBgn0032698
GO:0048472	FBgn0030583
GO:0003956	FBgn0004896
GO:0005337	FBgn0038536,FBgn0036319,FBgn0031250,FBgn0037525,FBgn0032746,FBgn0263916
GO:0005335	FBgn0039777,FBgn0039778
GO:0044781	FBgn0030314,FBgn0001341
GO:0008152	FBgn0035641,FBgn0015568,FBgn0039050,FBgn0026756,FBgn0011284,FBgn0038449,FBgn0040337,FBgn0037584,FBgn0031494,FBgn0032881,FBgn0036975,FBgn0032922,FBgn0063499,FBgn0032329,FBgn0038318,FBgn0086710,FBgn0051216,FBgn0037607,FBgn0032857,FBgn0038832,FBgn0037862,FBgn0260750,FBgn0261804,FBgn0031313,FBgn0037818,FBgn0034971,FBgn0040250,FBgn0010100,FBgn0038775,FBgn0030482,FBgn0027580,FBgn0031592,FBgn0037455,FBg…
GO:0042632	FBgn0036932,FBgn0036487
GO:0004489	FBgn0036157
GO:0008158	FBgn0261675,FBgn0050497,FBgn0040079,FBgn0263782,FBgn0262867,FBgn0024320,FBgn0029088,FBgn0003892,FBgn0033052
GO:0004683	FBgn0264607,FBgn0261831
GO:0000139	FBgn0260744,FBgn0034703,FBgn0034521,FBgn0250820,FBgn0039641,FBgn0031676,FBgn0024994,FBgn0029849,FBgn0004870,FBgn0015541,FBgn0040087,FBgn0031183
GO:0004334	FBgn0031716,FBgn0037569,FBgn0039491,FBgn0016013
GO:0004332	FBgn0039425,FBgn0000064,FBgn0037619
GO:0005248	FBgn0085434,FBgn0051374,FBgn0001263,FBgn0264255,FBgn0030434,FBgn0029746,FBgn0036811
GO:0005247	FBgn0033755,FBgn0051116,FBgn0036764,FBgn0036566
GO:0005246	FBgn0062978,FBgn0261955,FBgn0037525,FBgn0032340,FBgn0034279,FBgn0050463
GO:0005245	FBgn0259822,FBgn0003655
GO:0005242	FBgn0033257,FBgn0038639,FBgn0039081,FBgn0011589,FBgn0264255,FBgn0032706,FBgn0039061
GO:0005537	FBgn0027571,FBgn0015797
GO:0008849	FBgn0037993,FBgn0020278
GO:0006869	FBgn0045073,FBgn0031313,FBgn0032479,FBgn0033401,FBgn0029825,FBgn0011596,FBgn0087002,FBgn0036341,FBgn0032163,FBgn0050296,FBgn0053322,FBgn0032904,FBgn0030160,FBgn0263032,FBgn0032505,FBgn0037299,FBgn0035086,FBgn0031549,FBgn0029870,FBgn0033438,FBgn0030158,FBgn0021873,FBgn0051150,FBgn0051952,FBgn0027564,FBgn0019886,FBgn0263392,FBgn0000543,FBgn0263033,FBgn0019938,FBgn0039760,FBgn0010015,FBgn0085201,FBg…
GO:0003810	FBgn0042103,FBgn0031975,FBgn0032204,FBgn0042105
GO:0006865	FBgn0035374
GO:0004112	FBgn0034951,FBgn0010399,FBgn0022764
GO:0004113	FBgn0037607,FBgn0050273
GO:0009790	FBgn0086695,FBgn0039127
GO:0045227	FBgn0039764
GO:0045226	FBgn0024330,FBgn0035848,FBgn0030968,FBgn0039130,FBgn0038751,FBgn0037001,FBgn0034794,FBgn0034145,FBgn0034142,FBgn0031500,FBgn0023550,FBgn0038032,FBgn0036698,FBgn0029821,FBgn0036997,FBgn0029648,FBgn0085371,FBgn0038033,FBgn0038450,FBgn0031661,FBgn0035147
GO:0031419	FBgn0026438,FBgn0029708,FBgn0261922,FBgn0024956,FBgn0000404,FBgn0020497,FBgn0039398,FBgn0036497
GO:0031418	FBgn0051120
GO:0000049	FBgn0027080,FBgn0034249,FBgn0030007,FBgn0020766,FBgn0034177,FBgn0033351,FBgn0034791,FBgn0013973,FBgn0002069,FBgn0027084
GO:0046933	FBgn0037040,FBgn0014391,FBgn0259785,FBgn0020235,FBgn0021873,FBgn0030691,FBgn0016691,FBgn0051477,FBgn0028342,FBgn0050109
GO:0000042	FBgn0037726,FBgn0028572,FBgn0034854,FBgn0037979,FBgn0035703,FBgn0086757
GO:0016829	FBgn0036975,FBgn0261551,FBgn0031474,FBgn0033735,FBgn0039094,FBgn0029890,FBgn0004516,FBgn0000075,FBgn0030558,FBgn0031406,FBgn0000210,FBgn0037801,FBgn0036927,FBgn0014010,FBgn0035110,FBgn0000153,FBgn0040963,FBgn0000152,FBgn0010482,FBgn0259977,FBgn0051874,FBgn0020764,FBgn0032393,FBgn0040465,FBgn0002524,FBgn0005619,FBgn0030478,FBgn0036162,FBgn0264447,FBgn0028336,FBgn0259789,FBgn0262475,FBgn0046793
GO:0000041	FBgn0036801,FBgn0031011,FBgn0052547,FBgn0023000
GO:0019543	FBgn0259876,FBgn0039632
GO:0042921	FBgn0028484
GO:0000045	FBgn0038539,FBgn0052672,FBgn0036255
GO:0004751	FBgn0262117,FBgn0050410,FBgn0038621
GO:0019073	FBgn0037573,FBgn0052106,FBgn0000394,FBgn0016756
GO:0019072	FBgn0261574
GO:0019074	FBgn0086912,FBgn0033915,FBgn0000451,FBgn0262127,FBgn0029644,FBgn0053988,FBgn0034224,FBgn0036393
GO:0019076	FBgn0050497,FBgn0039883,FBgn0262509,FBgn0031746,FBgn0001263,FBgn0028543,FBgn0036448,FBgn0031178,FBgn0050389,FBgn0085734,FBgn0031820,FBgn0033497,FBgn0032746,FBgn0028932,FBgn0263352,FBgn0035483,FBgn0051174,FBgn0010295,FBgn0040260,FBgn0003218,FBgn0034206
GO:0019079	FBgn0051151,FBgn0260764,FBgn0037742,FBgn0036892,FBgn0053512,FBgn0031655,FBgn0004832,FBgn0040078,FBgn0036571,FBgn0051368,FBgn0003731,FBgn0036754,FBgn0038109,FBgn0026713,FBgn0020369,FBgn0026441,FBgn0041239,FBgn0038394,FBgn0039788,FBgn0016983,FBgn0035586,FBgn0001330,FBgn0033140,FBgn0052369,FBgn0000524,FBgn0028686,FBgn0061356,FBgn0033564,FBgn0040075,FBgn0036224,FBgn0035720,FBgn0038745,FBgn0031496,FBg…
GO:0015299	FBgn0031865,FBgn0028703,FBgn0263390,FBgn0040297,FBgn0026787,FBgn0038246
GO:0004800	FBgn0015541
GO:0045596	FBgn0003751,FBgn0037206,FBgn0003656,FBgn0033663,FBgn0035756
GO:0030639	FBgn0050289,FBgn0032733
GO:0003968	FBgn0038147,FBgn0031606,FBgn0031872,FBgn0000017,FBgn0017550,FBgn0051526,FBgn0085407,FBgn0034087,FBgn0261683,FBgn0036571,FBgn0028647,FBgn0050467,FBgn0025519,FBgn0034400,FBgn0033215,FBgn0036180,FBgn0261697,FBgn0001316,FBgn0020376,FBgn0087008,FBgn0040322,FBgn0001206,FBgn0011239,FBgn0035888,FBgn0039680,FBgn0020626,FBgn0038269,FBgn0029649,FBgn0263350,FBgn0050377,FBgn0085358,FBgn0029807,FBgn0001313,FBg…
GO:0003964	FBgn0053969,FBgn0039939,FBgn0033010,FBgn0033313,FBgn0038640
GO:0004806	FBgn0087040,FBgn0039476,FBgn0038068,FBgn0035309,FBgn0037842,FBgn0035697,FBgn0042138,FBgn0032973,FBgn0032699,FBgn0034419,FBgn0032289,FBgn0033226,FBgn0026570,FBgn0031405,FBgn0020545,FBgn0030827,FBgn0014906,FBgn0032029,FBgn0035951,FBgn0031976,FBgn0029789,FBgn0035312,FBgn0261244,FBgn0039475,FBgn0259244
GO:0008200	FBgn0032223,FBgn0035434,FBgn0054034,FBgn0036398,FBgn0264090,FBgn0261618,FBgn0052282,FBgn0003464,FBgn0052279,FBgn0003086,FBgn0052283,FBgn0034069,FBgn0262574,FBgn0039078,FBgn0053196,FBgn0010381,FBgn0003301,FBgn0052268,FBgn0039592,FBgn0010385,FBgn0052274,FBgn0028407,FBgn0085360,FBgn0263021,FBgn0000382,FBgn0262363,FBgn0052425,FBgn0036393
GO:0008201	FBgn0029657,FBgn0036287,FBgn0037756,FBgn0034261,FBgn0000108,FBgn0030502
GO:0008203	FBgn0030895,FBgn0034491
GO:0036038	FBgn0038814,FBgn0041184
GO:0051090	FBgn0027568,FBgn0083959,FBgn0034734,FBgn0014342,FBgn0043854,FBgn0039959,FBgn0010417
GO:0019478	FBgn0033826,FBgn0037898
GO:0032266	FBgn0028497,FBgn0037280,FBgn0036318,FBgn0086785
GO:0042811	FBgn0039722
GO:0006282	FBgn0036062
GO:0032040	FBgn0052666,FBgn0086912,FBgn0005624,FBgn0026143,FBgn0025140,FBgn0005410,FBgn0031361,FBgn0030492,FBgn0013269,FBgn0037482,FBgn0010520,FBgn0051374,FBgn0013469,FBgn0023508,FBgn0015905,FBgn0005585,FBgn0263510,FBgn0036516,FBgn0024555,FBgn0050020,FBgn0037273,FBgn0260659,FBgn0005596,FBgn0000451,FBgn0264493,FBgn0011289,FBgn0032282,FBgn0036514,FBgn0010278,FBgn0261461,FBgn0085388,FBgn0003346,FBgn0051806,FBg…
GO:0046080	FBgn0026323,FBgn0250837
GO:0000439	FBgn0259719,FBgn0261109,FBgn0031309,FBgn0250754,FBgn0031668
GO:0007304	FBgn0039167,FBgn0030087,FBgn0032330,FBgn0011668,FBgn0001978,FBgn0023524,FBgn0008654,FBgn0036591,FBgn0035754,FBgn0263197,FBgn0030187,FBgn0085254,FBgn0042201,FBgn0263258,FBgn0030336,FBgn0028670,FBgn0000427,FBgn0004401,FBgn0051800,FBgn0261556
GO:0043044	FBgn0011604
GO:0005925	FBgn0260442,FBgn0020440,FBgn0031478
GO:0008440	FBgn0042174,FBgn0264327,FBgn0032147,FBgn0085388,FBgn0052106,FBgn0031267,FBgn0034644
GO:0044179	FBgn0040271
GO:0015105	FBgn0036329,FBgn0041150,FBgn0051693,FBgn0035332,FBgn0031649
GO:0071555	FBgn0020880,FBgn0038693,FBgn0261526,FBgn0023000,FBgn0040333,FBgn0052277
GO:0005576	FBgn0039167,FBgn0032223,FBgn0039264,FBgn0038629,FBgn0052269,FBgn0045073,FBgn0083919,FBgn0039452,FBgn0260026,FBgn0263082,FBgn0036511,FBgn0005631,FBgn0260233,FBgn0038643,FBgn0014076,FBgn0004430,FBgn0033252,FBgn0050293,FBgn0030087,FBgn0036862,FBgn0036463,FBgn0039728,FBgn0034094,FBgn0061200,FBgn0030245,FBgn0032428,FBgn0036363,FBgn0031313,FBgn0005624,FBgn0032330,FBgn0003165,FBgn0032479,FBgn0030881,FBg…
GO:0032465	FBgn0052103,FBgn0262733,FBgn0037808,FBgn0002909,FBgn0035397
GO:0015109	FBgn0033344,FBgn0035710,FBgn0031676
GO:0034453	FBgn0003950,FBgn0038359
GO:0015631	FBgn0033112,FBgn0034009,FBgn0051057
GO:0047465	FBgn0003204
GO:0019299	FBgn0261565
GO:0005882	FBgn0259246,FBgn0260747,FBgn0051638,FBgn0002466,FBgn0015391,FBgn0015008,FBgn0264695,FBgn0021776,FBgn0039204,FBgn0031886,FBgn0032789,FBgn0002525,FBgn0038373,FBgn0000246,FBgn0040759,FBgn0010397,FBgn0261004,FBgn0051291,FBgn0023096,FBgn0053087,FBgn0028671,FBgn0034958,FBgn0038296,FBgn0085541,FBgn0262730,FBgn0085382,FBgn0051044,FBgn0031869,FBgn0003721,FBgn0013765
GO:0005885	FBgn0038369,FBgn0032859,FBgn0032587,FBgn0065032,FBgn0031781
GO:0005887	FBgn0039777,FBgn0011584,FBgn0035547,FBgn0003464,FBgn0030701,FBgn0005596,FBgn0032031,FBgn0036389,FBgn0039778,FBgn0263232,FBgn0263865
GO:0005886	FBgn0001138,FBgn0031313,FBgn0037120,FBgn0010453,FBgn0036687,FBgn0010113,FBgn0036892,FBgn0034720,FBgn0039149,FBgn0003174,FBgn0030338,FBgn0001624,FBgn0000183,FBgn0040737,FBgn0032433,FBgn0042650,FBgn0033693,FBgn0037860,FBgn0038874,FBgn0001083,FBgn0263659,FBgn0002044,FBgn0041160,FBgn0036480,FBgn0031052,FBgn0038811,FBgn0261793,FBgn0036819,FBgn0264255,FBgn0260943,FBgn0011746,FBgn0038592,FBgn0052627,FBg…
GO:0019295	FBgn0032981,FBgn0036480,FBgn0038837,FBgn0032727
GO:0007015	FBgn0034901,FBgn0000183,FBgn0085541
GO:0007016	FBgn0036612,FBgn0260442,FBgn0040965,FBgn0034072,FBgn0263873,FBgn0031602,FBgn0261975,FBgn0027607
GO:0007017	FBgn0026141,FBgn0033687,FBgn0011760
GO:0009055	FBgn0027655,FBgn0063083,FBgn0029754,FBgn0028954,FBgn0029939,FBgn0261673,FBgn0014002,FBgn0021856,FBgn0038349,FBgn0039182,FBgn0000535,FBgn0032797,FBgn0030584,FBgn0063491,FBgn0036958,FBgn0030966,FBgn0003464,FBgn0028953,FBgn0038347,FBgn0036341,FBgn0008654,FBgn0040529,FBgn0000409,FBgn0032482,FBgn0035382,FBgn0032810,FBgn0032509,FBgn0039651,FBgn0038350,FBgn0030048,FBgn0038348,FBgn0039617,FBgn0038588,FBg…
GO:0007018	FBgn0004380,FBgn0053499,FBgn0004379,FBgn0013811,FBgn0041605,FBgn0037726,FBgn0053497,FBgn0030268,FBgn0003545,FBgn0001314,FBgn0031955,FBgn0261688,FBgn0040233,FBgn0013812,FBgn0001315,FBgn0011692,FBgn0013810,FBgn0000352,FBgn0004381,FBgn0013813,FBgn0040232,FBgn0002948,FBgn0013809,FBgn0011606,FBgn0039925,FBgn0034827,FBgn0038205,FBgn0263076,FBgn0034155,FBgn0023096,FBgn0067861,FBgn0032243,FBgn0004378,FBg…
GO:0016037	FBgn0023172
GO:0016032	FBgn0052269,FBgn0261802,FBgn0034792,FBgn0024187,FBgn0051064,FBgn0003255,FBgn0030014,FBgn0038165,FBgn0035676,FBgn0036350,FBgn0005410,FBgn0039735,FBgn0002552,FBgn0264297,FBgn0035065,FBgn0029825,FBgn0034186,FBgn0033244,FBgn0034901,FBgn0002715,FBgn0004618,FBgn0000183,FBgn0052677,FBgn0004859,FBgn0264298,FBgn0003358,FBgn0039448,FBgn0036929,FBgn0263048,FBgn0026179,FBgn0039554,FBgn0024555,FBgn0031886,FBg…
GO:0015031	FBgn0011584,FBgn0086357,FBgn0260233,FBgn0026316,FBgn0034496,FBgn0025186,FBgn0039149,FBgn0036546,FBgn0031598,FBgn0011232,FBgn0051191,FBgn0034744,FBgn0028875,FBgn0034708,FBgn0086680,FBgn0036666,FBgn0035584,FBgn0028572,FBgn0250840,FBgn0039920,FBgn0262603,FBgn0036805,FBgn0000173,FBgn0260486,FBgn0015321,FBgn0030789,FBgn0028913,FBgn0032449,FBgn0000014,FBgn0035237,FBgn0039402,FBgn0027936,FBgn0004436,FBg…
GO:0015035	FBgn0032236,FBgn0014002,FBgn0030584,FBgn0063491,FBgn0032509,FBgn0039099,FBgn0086348,FBgn0034335,FBgn0264490,FBgn0036579,FBgn0011761,FBgn0030001,FBgn0029662,FBgn0063492,FBgn0001965,FBgn0004465,FBgn0035904,FBgn0051184,FBgn0063494,FBgn0035696,FBgn0051559,FBgn0030329,FBgn0035772,FBgn0032715,FBgn0036442,FBgn0032514,FBgn0029752,FBgn0036820,FBgn0034658,FBgn0063493,FBgn0035907,FBgn0015808,FBgn0035906,FBg…
GO:0015740	FBgn0003138,FBgn0051360,FBgn0036928,FBgn0037828
GO:0050840	FBgn0014076,FBgn0086346,FBgn0031746,FBgn0030412,FBgn0038945,FBgn0004414,FBgn0046873,FBgn0040717
GO:0003796	FBgn0004430,FBgn0033260,FBgn0013278,FBgn0083228,FBgn0025827,FBgn0046999,FBgn0013279,FBgn0013277,FBgn0034165,FBgn0034162,FBgn0085435,FBgn0051354,FBgn0035734,FBgn0050001
GO:0051715	FBgn0036398
GO:0006304	FBgn0032261,FBgn0031817,FBgn0036547,FBgn0037301
GO:0006303	FBgn0011774,FBgn0262636,FBgn0041627,FBgn0035359,FBgn0011754
GO:0006302	FBgn0033317,FBgn0037538,FBgn0016700,FBgn0032388,FBgn0029711,FBgn0030474,FBgn0035996,FBgn0003742,FBgn0036663,FBgn0024998,FBgn0050169,FBgn0038239,FBgn0020270,FBgn0039282
GO:0019855	FBgn0001083,FBgn0036899,FBgn0050015,FBgn0020386,FBgn0261363,FBgn0005674,FBgn0030500
GO:0030915	FBgn0261830,FBgn0021825,FBgn0031848,FBgn0040098
GO:0006308	FBgn0029825
GO:0016459	FBgn0262029,FBgn0040299,FBgn0005634,FBgn0261397,FBgn0040034,FBgn0051638,FBgn0086347,FBgn0023081,FBgn0058155,FBgn0010246,FBgn0264695,FBgn0264540,FBgn0036480,FBgn0263079,FBgn0002525,FBgn0000317,FBgn0030400,FBgn0000246,FBgn0010397,FBgn0261545,FBgn0051291,FBgn0023096,FBgn0031546,FBgn0034958,FBgn0261336,FBgn0003149,FBgn0002938,FBgn0011225,FBgn0004117,FBgn0034314,FBgn0026059,FBgn0052119,FBgn0039157
GO:0015969	FBgn0036781
GO:0030599	FBgn0051213,FBgn0036772,FBgn0053322,FBgn0030091
GO:0046332	FBgn0039932,FBgn0085450,FBgn0036348,FBgn0017567,FBgn0050147,FBgn0053213,FBgn0051352,FBgn0003326,FBgn0260463,FBgn0026252
GO:0046488	FBgn0028741,FBgn0034789,FBgn0016984,FBgn0033451,FBgn0039924,FBgn0250851
GO:0042325	FBgn0032297
GO:0006278	FBgn0039939,FBgn0033010,FBgn0038640
GO:0017183	FBgn0025616,FBgn0260477,FBgn0038272,FBgn0036194
GO:0006270	FBgn0052666,FBgn0032295,FBgn0086912,FBgn0041605,FBgn0026143,FBgn0005410,FBgn0004512,FBgn0014861,FBgn0031493,FBgn0027866,FBgn0037625,FBgn0000576,FBgn0051374,FBgn0002431,FBgn0005585,FBgn0004959,FBgn0036516,FBgn0015618,FBgn0024555,FBgn0037273,FBgn0038153,FBgn0261569,FBgn0000451,FBgn0001233,FBgn0011289,FBgn0030788,FBgn0010278,FBgn0261641,FBgn0051813,FBgn0085388,FBgn0050389,FBgn0051806,FBgn0030904,FBg…
GO:0017187	FBgn0004242,FBgn0035245
GO:0006276	FBgn0039217,FBgn0038797,FBgn0053919
GO:0006275	FBgn0033081,FBgn0031886,FBgn0026778,FBgn0032813,FBgn0043854,FBgn0031664,FBgn0263006,FBgn0260639,FBgn0005655,FBgn0051414,FBgn0037386,FBgn0037662,FBgn0051851,FBgn0085343,FBgn0052451,FBgn0263747,FBgn0039733,FBgn0260658,FBgn0000617
GO:0006274	FBgn0053554
GO:0006452	FBgn0036237,FBgn0011638,FBgn0031643,FBgn0034967
GO:0006450	FBgn0004407,FBgn0003416,FBgn0064115
GO:0006457	FBgn0050350,FBgn0030889,FBgn0036020,FBgn0029174,FBgn0030655,FBgn0010741,FBgn0259145,FBgn0035007,FBgn0031776,FBgn0036729,FBgn0034368,FBgn0031493,FBgn0013269,FBgn0051374,FBgn0036246,FBgn0029809,FBgn0036207,FBgn0005585,FBgn0046225,FBgn0033467,FBgn0001233,FBgn0036415,FBgn0028382,FBgn0263079,FBgn0085433,FBgn0038976,FBgn0026326,FBgn0030345,FBgn0036448,FBgn0264694,FBgn0051133,FBgn0250789,FBgn0039562,FBg…
GO:0009890	FBgn0037742,FBgn0053995,FBgn0031674
GO:0030683	FBgn0036202,FBgn0035087,FBgn0053267,FBgn0036131,FBgn0035642,FBgn0052188,FBgn0000448,FBgn0052071,FBgn0010294,FBgn0052453,FBgn0259211,FBgn0034296,FBgn0002933,FBgn0014001,FBgn0066304,FBgn0024366,FBgn0052189,FBgn0066303,FBgn0263740,FBgn0037177
GO:0008063	FBgn0033728,FBgn0025574
GO:0030686	FBgn0263118,FBgn0035393
GO:0009898	FBgn0050431
GO:0030176	FBgn0259933,FBgn0041629,FBgn0028844,FBgn0028425,FBgn0033313,FBgn0001297,FBgn0035436,FBgn0029970,FBgn0025700,FBgn0010473,FBgn0000256,FBgn0034197,FBgn0004777
GO:0030170	FBgn0036975,FBgn0036117,FBgn0037186,FBgn0010591,FBgn0004516,FBgn0014031,FBgn0036208,FBgn0000075,FBgn0010786,FBgn0030558,FBgn0002641,FBgn0030141,FBgn0000662,FBgn0033451,FBgn0037801,FBgn0036927,FBgn0000422,FBgn0037955,FBgn0000153,FBgn0029893,FBgn0259977,FBgn0001125,FBgn0022774,FBgn0031174,FBgn0050446,FBgn0020764,FBgn0036381,FBgn0032393,FBgn0086532,FBgn0002524,FBgn0001124,FBgn0005619,FBgn0030466,FBg…
GO:0030173	FBgn0024187,FBgn0036003,FBgn0001314,FBgn0085380,FBgn0039188,FBgn0026326,FBgn0259714,FBgn0003721,FBgn0021872
GO:0030178	FBgn0037447,FBgn0085443,FBgn0024558,FBgn0035168
GO:0042254	FBgn0011824,FBgn0035714,FBgn0034601,FBgn0016926,FBgn0263774,FBgn0033485,FBgn0031231,FBgn0039562,FBgn0032138,FBgn0086911,FBgn0262127,FBgn0052409,FBgn0037073,FBgn0035817,FBgn0034315,FBgn0033548,FBgn0003048,FBgn0032701,FBgn0036686,FBgn0032577,FBgn0000100,FBgn0002069,FBgn0051514
GO:0006051	FBgn0003204
GO:0042256	FBgn0035262,FBgn0051809,FBgn0034915,FBgn0051810
GO:0003779	FBgn0263705,FBgn0039167,FBgn0038629,FBgn0261458,FBgn0031573,FBgn0025641,FBgn0030087,FBgn0035333,FBgn0032782,FBgn0010215,FBgn0052100,FBgn0000308,FBgn0085376,FBgn0003187,FBgn0263102,FBgn0024314,FBgn0011726,FBgn0033244,FBgn0014870,FBgn0083959,FBgn0024150,FBgn0050127,FBgn0028341,FBgn0046258,FBgn0023510,FBgn0041250,FBgn0259927,FBgn0039561,FBgn0003053,FBgn0051961,FBgn0032797,FBgn0029801,FBgn0041781,FBg…
GO:0043022	FBgn0036237,FBgn0035262,FBgn0051809,FBgn0034915,FBgn0011638,FBgn0031643,FBgn0034967,FBgn0051810
GO:0003774	FBgn0000063,FBgn0262029,FBgn0040299,FBgn0005634,FBgn0261397,FBgn0040034,FBgn0051638,FBgn0086347,FBgn0023081,FBgn0058155,FBgn0010246,FBgn0264695,FBgn0030739,FBgn0264540,FBgn0036480,FBgn0263079,FBgn0002525,FBgn0000317,FBgn0030400,FBgn0000246,FBgn0010397,FBgn0261545,FBgn0051291,FBgn0003459,FBgn0023096,FBgn0031546,FBgn0034958,FBgn0261336,FBgn0003149,FBgn0002938,FBgn0011225,FBgn0004117,FBgn0034314,FBg…
GO:0003777	FBgn0004380,FBgn0004379,FBgn0013811,FBgn0041605,FBgn0037726,FBgn0030268,FBgn0003545,FBgn0001314,FBgn0031955,FBgn0040233,FBgn0013812,FBgn0001315,FBgn0011692,FBgn0013810,FBgn0000352,FBgn0004381,FBgn0013813,FBgn0040232,FBgn0002948,FBgn0013809,FBgn0011606,FBgn0039925,FBgn0034827,FBgn0038205,FBgn0263076,FBgn0034155,FBgn0023096,FBgn0032243,FBgn0004378,FBgn0004374,FBgn0052318,FBgn0037756,FBgn0004387,FBg…
GO:0017070	FBgn0033688
GO:0009308	FBgn0261461,FBgn0031985,FBgn0033628,FBgn0040333,FBgn0020391,FBgn0001942,FBgn0262562
GO:0009306	FBgn0034352,FBgn0029799,FBgn0000137,FBgn0004394,FBgn0031513,FBgn0014002,FBgn0039152,FBgn0026411,FBgn0008646,FBgn0028734,FBgn0010415,FBgn0031333,FBgn0038678,FBgn0025776,FBgn0051660,FBgn0263352,FBgn0014411,FBgn0026566,FBgn0004652,FBgn0027556,FBgn0036414,FBgn0051410,FBgn0085229,FBgn0032636,FBgn0004003,FBgn0039756,FBgn0261552,FBgn0051224
GO:0009307	FBgn0014269,FBgn0000017,FBgn0031571,FBgn0262508,FBgn0052104,FBgn0000307,FBgn0038445,FBgn0039175,FBgn0262816,FBgn0004132,FBgn0260658,FBgn0260429,FBgn0028704,FBgn0037717
GO:0004435	FBgn0050115,FBgn0038834,FBgn0004611,FBgn0003416,FBgn0000479,FBgn0262738
GO:0031083	FBgn0083967,FBgn0085546,FBgn0037299,FBgn0050291,FBgn0260467
GO:0035091	FBgn0040475,FBgn0033244,FBgn0015278,FBgn0038588,FBgn0031457,FBgn0085370,FBgn0032476,FBgn0052758,FBgn0033996,FBgn0033075,FBgn0020392,FBgn0034265,FBgn0004387,FBgn0032191,FBgn0031534,FBgn0004172,FBgn0032005,FBgn0015770,FBgn0029976,FBgn0260870,FBgn0038065
GO:0030570	FBgn0038967,FBgn0034740,FBgn0038551
GO:0004657	FBgn0083959,FBgn0003423
GO:0006695	FBgn0032811
GO:0006694	FBgn0038449,FBgn0033464,FBgn0035848,FBgn0042137,FBgn0030968,FBgn0262559,FBgn0039620,FBgn0038751,FBgn0036328,FBgn0039131,FBgn0037001,FBgn0259234,FBgn0036620,FBgn0034145,FBgn0034142,FBgn0023550,FBgn0039537,FBgn0038032,FBgn0037749,FBgn0038451,FBgn0036698,FBgn0069973,FBgn0029821,FBgn0036997,FBgn0034143,FBgn0029648,FBgn0085371,FBgn0036327,FBgn0038033,FBgn0034658,FBgn0038450,FBgn0036380,FBgn0032055,FBg…
GO:0004656	FBgn0026190,FBgn0039782,FBgn0036794,FBgn0036796,FBgn0039783,FBgn0051013,FBgn0039779,FBgn0039616,FBgn0051016,FBgn0038747,FBgn0051015,FBgn0039784,FBgn0051021,FBgn0051014,FBgn0051287,FBgn0039776,FBgn0051524,FBgn0042182,FBgn0052201,FBgn0052199,FBgn0064126,FBgn0051371,FBgn0085374,FBgn0051017,FBgn0054041,FBgn0040528,FBgn0039780,FBgn0036795
GO:0008924	FBgn0032729,FBgn0036762
GO:0008140	FBgn0036746
GO:0008146	FBgn0033887,FBgn0031005,FBgn0035287,FBgn0024230,FBgn0030634,FBgn0031826,FBgn0034887,FBgn0003089,FBgn0086674,FBgn0034888,FBgn0031697,FBgn0051637,FBgn0053147,FBgn0039466,FBgn0020251,FBgn0085342,FBgn0038755,FBgn0037665,FBgn0032618
GO:0008144	FBgn0021796,FBgn0263968
GO:0009416	FBgn0036796,FBgn0029768,FBgn0011705,FBgn0023178,FBgn0011763
GO:2001070	FBgn0036862,FBgn0031566,FBgn0034299,FBgn0036836,FBgn0034588,FBgn0036837,FBgn0052382,FBgn0038008
GO:0009415	FBgn0004870
GO:0004650	FBgn0038266
GO:0031554	FBgn0028515,FBgn0004456
GO:0031227	FBgn0034140,FBgn0034081,FBgn0029175,FBgn0027535,FBgn0020245
GO:0031224	FBgn0259938,FBgn0015609,FBgn0261648,FBgn0044046,FBgn0023458,FBgn0027836,FBgn0000015,FBgn0033769,FBgn0042630,FBgn0036846,FBgn0036374,FBgn0011297,FBgn0030344,FBgn0261836,FBgn0004838
GO:0031225	FBgn0030425
GO:0000124	FBgn0029539,FBgn0039683,FBgn0032817,FBgn0000014,FBgn0259211,FBgn0034512,FBgn0033497,FBgn0263392,FBgn0036374,FBgn0041210,FBgn0030505,FBgn0011818,FBgn0027788
GO:0004329	FBgn0020385,FBgn0013765
GO:0000123	FBgn0261617
GO:0000122	FBgn0026141,FBgn0030980,FBgn0038251
GO:0000128	FBgn0001075
GO:0004325	FBgn0003423,FBgn0024891,FBgn0264491
GO:0005509	FBgn0261574,FBgn0001138,FBgn0259170,FBgn0033238,FBgn0051216,FBgn0015609,FBgn0004647,FBgn0003391,FBgn0020647,FBgn0260450,FBgn0039350,FBgn0015519,FBgn0051475,FBgn0013303,FBgn0035449,FBgn0052373,FBgn0058245,FBgn0262169,FBgn0031414,FBgn0033459,FBgn0025642,FBgn0000667,FBgn0024836,FBgn0037460,FBgn0035539,FBgn0264607,FBgn0039634,FBgn0050115,FBgn0004649,FBgn0033529,FBgn0003174,FBgn0038089,FBgn0035798,FBg…
GO:0009098	FBgn0058053,FBgn0034087,FBgn0053196,FBgn0086358
GO:0005506	FBgn0038005,FBgn0051120,FBgn0028863,FBgn0038681,FBgn0038795,FBgn0053502,FBgn0038236,FBgn0036910,FBgn0033397,FBgn0015039,FBgn0015040,FBgn0036687,FBgn0034053,FBgn0262160,FBgn0038076,FBgn0037637,FBgn0031182,FBgn0014861,FBgn0015033,FBgn0052745,FBgn0050489,FBgn0030367,FBgn0262141,FBgn0030680,FBgn0026479,FBgn0028953,FBgn0030615,FBgn0038037,FBgn0031689,FBgn0035702,FBgn0036341,FBgn0033121,FBgn0032693,FBg…
GO:0005507	FBgn0030570,FBgn0030610,FBgn0032549,FBgn0032032,FBgn0037546,FBgn0036289,FBgn0029939,FBgn0051648,FBgn0031228,FBgn0037186,FBgn0050443,FBgn0033196,FBgn0010329,FBgn0035169,FBgn0019948,FBgn0004449,FBgn0027512,FBgn0032116,FBgn0034660,FBgn0031985,FBgn0038332,FBgn0004603,FBgn0037751,FBgn0037153,FBgn0024985,FBgn0039848,FBgn0039387,FBgn0030592,FBgn0259247,FBgn0028516,FBgn0039682,FBgn0010355,FBgn0020391,FBg…
GO:0006879	FBgn0015222,FBgn0034094,FBgn0032330,FBgn0030449,FBgn0029137,FBgn0015221,FBgn0031002,FBgn0022355,FBgn0014931,FBgn0036299,FBgn0039200,FBgn0036576,FBgn0051952,FBgn0085449,FBgn0025639
GO:0006878	FBgn0032032
GO:0008851	FBgn0039584,FBgn0035799
GO:0006874	FBgn0052371,FBgn0001138,FBgn0086912,FBgn0029799,FBgn0033224,FBgn0035845,FBgn0262519,FBgn0036093,FBgn0031294,FBgn0037417,FBgn0261641,FBgn0050389,FBgn0039946,FBgn0263108,FBgn0031194,FBgn0085734,FBgn0027339,FBgn0263352,FBgn0011286,FBgn0259969,FBgn0020378,FBgn0011655,FBgn0030077,FBgn0015558,FBgn0027581,FBgn0034716,FBgn0030505,FBgn0262870,FBgn0001256
GO:0004109	FBgn0021944
GO:0008852	FBgn0017561,FBgn0036483
GO:0008855	FBgn0045073,FBgn0260862,FBgn0033401,FBgn0261444,FBgn0039411,FBgn0029825,FBgn0034721,FBgn0010575,FBgn0000183,FBgn0031040,FBgn0040104,FBgn0264325,FBgn0004169,FBgn0053558,FBgn0029123,FBgn0034106,FBgn0010313,FBgn0040339
GO:0045211	FBgn0262719,FBgn0039911,FBgn0040080,FBgn0034060,FBgn0035205,FBgn0032205
GO:0001558	FBgn0031414
GO:0051156	FBgn0014141
GO:0046923	FBgn0004462,FBgn0036822,FBgn0022268,FBgn0033788
GO:0016857	FBgn0031479,FBgn0050499,FBgn0033924,FBgn0261565,FBgn0032480,FBgn0030828,FBgn0033087
GO:0009522	FBgn0036687,FBgn0026397,FBgn0259199,FBgn0004244,FBgn0036448,FBgn0043458,FBgn0052054,FBgn0037812,FBgn0037203,FBgn0262127,FBgn0061492,FBgn0259200,FBgn0037700,FBgn0016080,FBgn0039510
GO:0016853	FBgn0035679,FBgn0043783,FBgn0010215,FBgn0004856,FBgn0014269,FBgn0032372,FBgn0028540,FBgn0039305,FBgn0033924,FBgn0261573,FBgn0033706,FBgn0027550,FBgn0031723,FBgn0030525,FBgn0015379,FBgn0036614,FBgn0028983,FBgn0052445,FBgn0003326,FBgn0052651,FBgn0052845
GO:0016851	FBgn0027605,FBgn0027532,FBgn0035949,FBgn0037742,FBgn0028685,FBgn0032450,FBgn0036892,FBgn0039890,FBgn0001314,FBgn0014861,FBgn0033661,FBgn0031882,FBgn0013812,FBgn0040078,FBgn0039141,FBgn0030871,FBgn0013998,FBgn0015929,FBgn0017577,FBgn0260985,FBgn0020369,FBgn0030375,FBgn0029656,FBgn0036702,FBgn0039788,FBgn0016983,FBgn0015286,FBgn0051453,FBgn0263873,FBgn0036099,FBgn0028686,FBgn0028687,FBgn0061356,FBg…
GO:0019288	FBgn0017581,FBgn0051875
GO:0031423	FBgn0050178,FBgn0033987,FBgn0001202
GO:0004749	FBgn0036030,FBgn0029822,FBgn0264386,FBgn0039790
GO:0004748	FBgn0032151,FBgn0011703,FBgn0035379
GO:0043130	FBgn0010113,FBgn0028497,FBgn0002431,FBgn0037280,FBgn0036318,FBgn0087008,FBgn0086785
GO:0004743	FBgn0031462,FBgn0038952,FBgn0037115,FBgn0003178,FBgn0036723,FBgn0038258
GO:0019042	FBgn0034720,FBgn0025625,FBgn0036952,FBgn0038458,FBgn0052085,FBgn0263512
GO:0019048	FBgn0250836,FBgn0038912,FBgn0038051,FBgn0029891,FBgn0035574,FBgn0016930,FBgn0259789
GO:0019049	FBgn0036143,FBgn0027358,FBgn0053213,FBgn0031041,FBgn0036818
GO:0003972	FBgn0034046,FBgn0035696
GO:0008219	FBgn0019886,FBgn0259734,FBgn0031163
GO:0008218	FBgn0030320
GO:0001881	FBgn0052581,FBgn0032752,FBgn0030693
GO:0007275	FBgn0053771,FBgn0030040,FBgn0004647,FBgn0030289,FBgn0038134,FBgn0010453,FBgn0026319,FBgn0030417,FBgn0263863,FBgn0011581,FBgn0034452,FBgn0029501,FBgn0036546,FBgn0030685,FBgn0032812,FBgn0000357,FBgn0052486,FBgn0020767,FBgn0004009,FBgn0031902,FBgn0030581,FBgn0039827,FBgn0014388,FBgn0037447,FBgn0038306,FBgn0001247,FBgn0036685,FBgn0262984,FBgn0015838,FBgn0000581,FBgn0000356,FBgn0000355,FBgn0029936,FBg…
GO:0007276	FBgn0052570,FBgn0031418,FBgn0052569,FBgn0052574
GO:0001882	FBgn0033654,FBgn0034293,FBgn0033371,FBgn0037275,FBgn0259785,FBgn0085435,FBgn0259113,FBgn0038047,FBgn0025709,FBgn0025874,FBgn0259834,FBgn0039344
GO:0019441	FBgn0039508,FBgn0003965
GO:0046813	FBgn0039938,FBgn0052677,FBgn0259481,FBgn0085264,FBgn0050058,FBgn0039213,FBgn0000451,FBgn0000210,FBgn0036360,FBgn0036476,FBgn0015286,FBgn0037720,FBgn0037698,FBgn0037796,FBgn0013733,FBgn0004179,FBgn0040153,FBgn0038957,FBgn0041097
GO:0046812	FBgn0031305
GO:0010181	FBgn0015623,FBgn0021760,FBgn0011676,FBgn0030029,FBgn0034814,FBgn0033352,FBgn0051473,FBgn0000206,FBgn0032750,FBgn0038451,FBgn0038180,FBgn0035890,FBgn0051472,FBgn0035420,FBgn0036882
GO:0004026	FBgn0053120,FBgn0032022
GO:0004020	FBgn0020389,FBgn0037011,FBgn0010747,FBgn0029979,FBgn0261710,FBgn0023521,FBgn0038376,FBgn0004179,FBgn0030403,FBgn0035695
GO:0072686	FBgn0031313,FBgn0029830,FBgn0038685,FBgn0010551,FBgn0040233,FBgn0010905,FBgn0033312,FBgn0261569,FBgn0036671,FBgn0261799,FBgn0034142,FBgn0029870,FBgn0050291,FBgn0037464,FBgn0036576,FBgn0052152,FBgn0011288,FBgn0030874,FBgn0034958,FBgn0004397,FBgn0051371,FBgn0086656,FBgn0052831,FBgn0262110,FBgn0032633,FBgn0036882
GO:0000444	FBgn0016762
GO:0000445	FBgn0038805,FBgn0039558,FBgn0032637,FBgn0035110,FBgn0037443,FBgn0034958,FBgn0250834
GO:0008455	FBgn0039738
GO:0003747	FBgn0032261,FBgn0259718,FBgn0031985,FBgn0050100,FBgn0032486
GO:0008452	FBgn0032781
GO:0008360	FBgn0037443
GO:0032324	FBgn0000316,FBgn0087035
GO:0003847	FBgn0031835,FBgn0033226,FBgn0025109
GO:0032328	FBgn0036180,FBgn0030997
GO:0050364	FBgn0051998
GO:0042132	FBgn0030891,FBgn0032820
GO:0015643	FBgn0004167,FBgn0003345,FBgn0262467,FBgn0033876,FBgn0025549,FBgn0030349,FBgn0031495,FBgn0085597,FBgn0039748,FBgn0029666
GO:0042138	FBgn0053771,FBgn0046114,FBgn0053555
GO:0015649	FBgn0259176
GO:0016598	FBgn0025720,FBgn0033373,FBgn0262858
GO:0016592	FBgn0262614,FBgn0004511,FBgn0040354,FBgn0001138,FBgn0024330,FBgn0260233,FBgn0034900,FBgn0050497,FBgn0261804,FBgn0038468,FBgn0038267,FBgn0027575,FBgn0050089,FBgn0036687,FBgn0003415,FBgn0039411,FBgn0034720,FBgn0036761,FBgn0034121,FBgn0020370,FBgn0029755,FBgn0035145,FBgn0010909,FBgn0038769,FBgn0038685,FBgn0001276,FBgn0037109,FBgn0263256,FBgn0030624,FBgn0021767,FBgn0054040,FBgn0029922,FBgn0086377,FBg…
GO:0016597	FBgn0063499,FBgn0036342,FBgn0003189,FBgn0001208,FBgn0035187,FBgn0037684
GO:0007005	FBgn0027655,FBgn0044419,FBgn0039025,FBgn0260794,FBgn0052547,FBgn0005666,FBgn0035483,FBgn0017551,FBgn0051128
GO:0007004	FBgn0264357,FBgn0038666
GO:0016021	FBgn0050340,FBgn0015230,FBgn0262614,FBgn0004875,FBgn0030297,FBgn0030642,FBgn0053639,FBgn0039172,FBgn0053771,FBgn0011584,FBgn0026399,FBgn0260858,FBgn0052371,FBgn0263447,FBgn0027865,FBgn0033264,FBgn0004511,FBgn0030040,FBgn0045073,FBgn0032881,FBgn0033047,FBgn0001138,FBgn0004368,FBgn0086912,FBgn0045485,FBgn0038938,FBgn0032434,FBgn0036202,FBgn0259949,FBgn0024187,FBgn0033748,FBgn0034136,FBgn0003374,FBg…
GO:0016020	FBgn0036756,FBgn0052666,FBgn0032295,FBgn0039167,FBgn0261574,FBgn0029117,FBgn0263257,FBgn0036447,FBgn0261675,FBgn0015279,FBgn0026399,FBgn0086695,FBgn0052133,FBgn0041604,FBgn0051812,FBgn0040324,FBgn0029587,FBgn0263447,FBgn0000063,FBgn0027865,FBgn0004511,FBgn0034808,FBgn0086357,FBgn0030385,FBgn0031516,FBgn0035934,FBgn0024330,FBgn0083967,FBgn0036202,FBgn0032915,FBgn0028699,FBgn0259170,FBgn0038840,FBg…
GO:0009317	FBgn0038097,FBgn0013733,FBgn0261610,FBgn0263078
GO:0019627	FBgn0037625,FBgn0040080,FBgn0001075,FBgn0037624,FBgn0083971,FBgn0015477
GO:0030212	FBgn0036612
GO:0046034	FBgn0036568,FBgn0010217,FBgn0011211,FBgn0263598,FBgn0000036,FBgn0032464,FBgn0020368
GO:0016209	FBgn0031479,FBgn0014002,FBgn0262467,FBgn0035424,FBgn0033521,FBgn0038570,FBgn0034472,FBgn0040070,FBgn0036579,FBgn0040308,FBgn0024986,FBgn0011761,FBgn0033737,FBgn0033663,FBgn0010482,FBgn0033520,FBgn0025678,FBgn0004378,FBgn0036442,FBgn0040309,FBgn0032514,FBgn0035438,FBgn0029752,FBgn0038519,FBgn0058178,FBgn0033518,FBgn0036490,FBgn0085612
GO:0033926	FBgn0034288
GO:0033925	FBgn0031996,FBgn0030839,FBgn0034580
GO:0009607	FBgn0037808,FBgn0004227,FBgn0051072,FBgn0033777,FBgn0260720,FBgn0030596
GO:0043234	FBgn0087040,FBgn0003885,FBgn0010097,FBgn0003890,FBgn0003884,FBgn0003889,FBgn0003888,FBgn0260639,FBgn0003886,FBgn0262126,FBgn0035725,FBgn0052396,FBgn0003887,FBgn0038565
GO:0043231	FBgn0086666,FBgn0034661,FBgn0062442,FBgn0004057,FBgn0085371
GO:0016812	FBgn0028968,FBgn0034177
GO:0016117	FBgn0036750,FBgn0030589,FBgn0020653,FBgn0032729,FBgn0037170,FBgn0002021,FBgn0030587,FBgn0030593,FBgn0033584,FBgn0032846,FBgn0039415,FBgn0030586,FBgn0030594,FBgn0035943,FBgn0036749,FBgn0260397,FBgn0034735,FBgn0030598,FBgn0036762,FBgn0035515,FBgn0030592,FBgn0034943,FBgn0040342,FBgn0034276,FBgn0033465,FBgn0030588,FBgn0030597,FBgn0053208,FBgn0030590,FBgn0028848,FBgn0030596,FBgn0039177
GO:0044780	FBgn0030242,FBgn0085424,FBgn0030738,FBgn0261641,FBgn0038747,FBgn0015402,FBgn0032586,FBgn0003149,FBgn0031536,FBgn0035909,FBgn0023534
GO:0016114	FBgn0037607,FBgn0035077,FBgn0029722,FBgn0259111,FBgn0035078,FBgn0028325,FBgn0033141,FBgn0013717,FBgn0036784,FBgn0037709,FBgn0030366
GO:0030337	FBgn0051151,FBgn0260764,FBgn0035586
GO:0042318	FBgn0037472,FBgn0086367,FBgn0024277
GO:0002161	FBgn0036569,FBgn0035942,FBgn0027085,FBgn0027079
GO:0006207	FBgn0003257
GO:0043303	FBgn0004652
GO:0006200	FBgn0004832,FBgn0259151,FBgn0041239,FBgn0051028,FBgn0044324,FBgn0034274,FBgn0011280,FBgn0037076,FBgn0035308
GO:0006426	FBgn0015773
GO:0035429	FBgn0031906
GO:0006425	FBgn0027090
GO:0006423	FBgn0039923,FBgn0033900
GO:0006420	FBgn0027093,FBgn0035942,FBgn0030660,FBgn0027085,FBgn0026374,FBgn0027079,FBgn0037526,FBgn0036005
GO:0009882	FBgn0052773
GO:0030141	FBgn0041707,FBgn0037717
GO:0030145	FBgn0036534,FBgn0003116,FBgn0031093,FBgn0033820,FBgn0000455,FBgn0039421,FBgn0026150,FBgn0086361,FBgn0085333,FBgn0020270,FBgn0260481
GO:0050765	FBgn0023091
GO:0031167	FBgn0032329,FBgn0260241,FBgn0038306,FBgn0031817,FBgn0032430,FBgn0034817,FBgn0052152,FBgn0259720,FBgn0036838,FBgn0037250,FBgn0037770,FBgn0038189,FBgn0259171,FBgn0261019
GO:0004620	FBgn0038582
GO:0005643	FBgn0029587,FBgn0033264,FBgn0032467,FBgn0259145,FBgn0005634,FBgn0035848,FBgn0034573,FBgn0023081,FBgn0000183,FBgn0015391,FBgn0036126,FBgn0039204,FBgn0027868,FBgn0036685,FBgn0038274,FBgn0036666,FBgn0031886,FBgn0039491,FBgn0032789,FBgn0262987,FBgn0263079,FBgn0026361,FBgn0031078,FBgn0032476,FBgn0026317,FBgn0085546,FBgn0039120,FBgn0029667,FBgn0027537,FBgn0034118,FBgn0031549,FBgn0039731,FBgn0036896,FBg…
GO:0042262	FBgn0032479,FBgn0014879,FBgn0041780
GO:0006511	FBgn0262166,FBgn0023516,FBgn0032915,FBgn0039214,FBgn0032467,FBgn0032210,FBgn0026141,FBgn0023175,FBgn0030370,FBgn0026319,FBgn0050382,FBgn0036546,FBgn0033260,FBgn0033916,FBgn0011760,FBgn0052486,FBgn0029763,FBgn0053207,FBgn0013984,FBgn0004390,FBgn0005632,FBgn0034904,FBgn0017556,FBgn0028476,FBgn0039025,FBgn0261394,FBgn0026175,FBgn0034133,FBgn0026174,FBgn0034706,FBgn0001301,FBgn0027546,FBgn0031074,FBg…
GO:0006516	FBgn0033050
GO:0043015	FBgn0034219,FBgn0086690
GO:0003746	FBgn0036237,FBgn0025726,FBgn0028737,FBgn0052365,FBgn0032198,FBgn0032646,FBgn0011638,FBgn0039189,FBgn0029176,FBgn0264386,FBgn0039004,FBgn0039519,FBgn0031643,FBgn0034967,FBgn0050416
GO:0017089	FBgn0030641,FBgn0050392,FBgn0030640
GO:0003743	FBgn0052666,FBgn0026250,FBgn0053884,FBgn0086912,FBgn0053874,FBgn0260233,FBgn0050497,FBgn0053910,FBgn0027094,FBgn0035709,FBgn0027619,FBgn0031628,FBgn0053908,FBgn0037994,FBgn0031832,FBgn0035423,FBgn0035823,FBgn0029979,FBgn0053894,FBgn0053882,FBgn0003117,FBgn0053904,FBgn0053898,FBgn0053890,FBgn0030719,FBgn0053900,FBgn0053876,FBgn0053880,FBgn0004926,FBgn0053868,FBgn0053896,FBgn0015218,FBgn0039297,FBg…
GO:0009318	FBgn0029825
GO:0006730	FBgn0015011,FBgn0035371,FBgn0083968,FBgn0035825,FBgn0033159,FBgn0014455
GO:0009311	FBgn0030289,FBgn0034121,FBgn0003748
GO:0009312	FBgn0032922,FBgn0038191,FBgn0031485,FBgn0038675,FBgn0263144,FBgn0035537,FBgn0036838,FBgn0033653,FBgn0039738
GO:0031305	FBgn0027655,FBgn0044419,FBgn0039025,FBgn0260794,FBgn0052547,FBgn0005666
GO:0010215	FBgn0030425
GO:0030541	FBgn0052006,FBgn0023514,FBgn0003326
GO:0032797	FBgn0032798
GO:0005351	FBgn0260868,FBgn0260744,FBgn0086657,FBgn0036480,FBgn0046323,FBgn0250820,FBgn0039641,FBgn0031676,FBgn0024994,FBgn0010408,FBgn0029849,FBgn0004397,FBgn0036614,FBgn0031751,FBgn0260867,FBgn0031183
GO:0008138	FBgn0036369,FBgn0004368,FBgn0259227,FBgn0039111,FBgn0028341,FBgn0014007,FBgn0030556,FBgn0003138,FBgn0031952,FBgn0028497,FBgn0261985,FBgn0029157,FBgn0034085,FBgn0030976,FBgn0036844,FBgn0025742,FBgn0004370,FBgn0000464,FBgn0027596,FBgn0030735,FBgn0031799,FBgn0032673,FBgn0083976,FBgn0243512,FBgn0016641,FBgn0031044,FBgn0004369,FBgn0039742,FBgn0000382,FBgn0083992,FBgn0062449
GO:0008137	FBgn0038938,FBgn0035935,FBgn0013684,FBgn0039160,FBgn0261673,FBgn0263834,FBgn0026598,FBgn0035504,FBgn0022213,FBgn0031090,FBgn0031047,FBgn0025839,FBgn0003944,FBgn0035251,FBgn0033961,FBgn0031374,FBgn0032243,FBgn0259220,FBgn0066101,FBgn0027091,FBgn0039016,FBgn0030605,FBgn0031505,FBgn0029888,FBgn0035404,FBgn0027609,FBgn0028342,FBgn0085354,FBgn0263665,FBgn0013681,FBgn0037172
GO:0008134	FBgn0027605,FBgn0259246,FBgn0025615,FBgn0040346,FBgn0027532,FBgn0013811,FBgn0052671,FBgn0037742,FBgn0036652,FBgn0005634,FBgn0028685,FBgn0037726,FBgn0032450,FBgn0001314,FBgn0086347,FBgn0014861,FBgn0033661,FBgn0033486,FBgn0051040,FBgn0031906,FBgn0013812,FBgn0000183,FBgn0011244,FBgn0040078,FBgn0010905,FBgn0015391,FBgn0030221,FBgn0024806,FBgn0035918,FBgn0031886,FBgn0013998,FBgn0039491,FBgn0013809,FBg…
GO:0008131	FBgn0031985,FBgn0020391,FBgn0001942
GO:0009401	FBgn0260868,FBgn0011766,FBgn0039734,FBgn0086657,FBgn0026379,FBgn0263116,FBgn0036900,FBgn0038049,FBgn0038197,FBgn0261113,FBgn0036480,FBgn0046323,FBgn0000014,FBgn0035726,FBgn0039946,FBgn0038818,FBgn0085734,FBgn0010408,FBgn0004397,FBgn0036614,FBgn0039193,FBgn0031751,FBgn0260867,FBgn0035518
GO:0009403	FBgn0036769,FBgn0050379
GO:0009405	FBgn0263595,FBgn0032223,FBgn0029703,FBgn0263082,FBgn0030545,FBgn0036862,FBgn0039214,FBgn0037761,FBgn0260011,FBgn0041096,FBgn0029681,FBgn0259145,FBgn0005634,FBgn0051288,FBgn0040294,FBgn0040625,FBgn0039411,FBgn0054034,FBgn0030421,FBgn0036398,FBgn0250823,FBgn0086350,FBgn0261688,FBgn0036518,FBgn0264090,FBgn0052107,FBgn0026620,FBgn0087002,FBgn0034374,FBgn0044809,FBgn0000183,FBgn0011760,FBgn0261618,FBg…
GO:0009404	FBgn0030647,FBgn0025678
GO:0042651	FBgn0036448,FBgn0262127,FBgn0032465,FBgn0263593,FBgn0033778,FBgn0039326
GO:0045145	FBgn0034763
GO:0006744	FBgn0029502,FBgn0052174,FBgn0035558,FBgn0035807,FBgn0259171,FBgn0034933,FBgn0042641
GO:0004358	FBgn0016061
GO:0004359	FBgn0261625
GO:0004356	FBgn0025642,FBgn0015033,FBgn0050026,FBgn0001145,FBgn0001142,FBgn0032517,FBgn0030469
GO:0004357	FBgn0036734,FBgn0051949,FBgn0040319
GO:0042493	FBgn0250876
GO:0009089	FBgn0262559,FBgn0036328,FBgn0039131,FBgn0033774,FBgn0025687,FBgn0036337,FBgn0038451,FBgn0036327
GO:0005516	FBgn0038202,FBgn0002306,FBgn0264607,FBgn0029761,FBgn0005632,FBgn0263111,FBgn0004598,FBgn0036448,FBgn0261831,FBgn0262127,FBgn0020766,FBgn0039044,FBgn0027835,FBgn0004882,FBgn0037534,FBgn0036710
GO:0005515	FBgn0262614,FBgn0035679,FBgn0033317,FBgn0037240,FBgn0053855,FBgn0261574,FBgn0031117,FBgn0028856,FBgn0015279,FBgn0035148,FBgn0034937,FBgn0052371,FBgn0260935,FBgn0000330,FBgn0045073,FBgn0050476,FBgn0085273,FBgn0035317,FBgn0004368,FBgn0035934,FBgn0033578,FBgn0085337,FBgn0063499,FBgn0023516,FBgn0035577,FBgn0010043,FBgn0263096,FBgn0032915,FBgn0260748,FBgn0039301,FBgn0035935,FBgn0015513,FBgn0262029,FBg…
GO:0004590	FBgn0003257
GO:0004592	FBgn0262117,FBgn0032482,FBgn0030598
GO:0009086	FBgn0037297
GO:0004594	FBgn0263116,FBgn0264572,FBgn0011205
GO:0009082	FBgn0000330,FBgn0031289,FBgn0027103,FBgn0041150,FBgn0027592,FBgn0015615,FBgn0051687,FBgn0030418,FBgn0030009,FBgn0027607
GO:0004176	FBgn0036892,FBgn0261837,FBgn0261838,FBgn0052369,FBgn0038142
GO:0004177	FBgn0010621,FBgn0038916,FBgn0263780,FBgn0033860,FBgn0052772,FBgn0259175,FBgn0052064,FBgn0031093,FBgn0031835,FBgn0034545,FBgn0028360,FBgn0031741,FBgn0027596,FBgn0040493,FBgn0034132,FBgn0000455,FBgn0052351,FBgn0026566,FBgn0035915,FBgn0045770,FBgn0000454,FBgn0025109,FBgn0033868,FBgn0001226,FBgn0052112,FBgn0259795,FBgn0260481
GO:0004174	FBgn0033661,FBgn0050460,FBgn0033465
GO:0004175	FBgn0032915,FBgn0023175,FBgn0050382,FBgn0017556,FBgn0261394,FBgn0004066,FBgn0086134,FBgn0263121,FBgn0261395,FBgn0016697,FBgn0032492,FBgn0260431,FBgn0017557,FBgn0010473,FBgn0250843,FBgn0004580
GO:0051382	FBgn0033819,FBgn0026876,FBgn0051374,FBgn0034703,FBgn0026326,FBgn0000662,FBgn0032816,FBgn0026403,FBgn0040260,FBgn0013765,FBgn0052850
GO:0008686	FBgn0027580
GO:0008863	FBgn0038839,FBgn0039744
GO:0008047	FBgn0039264,FBgn0051097,FBgn0038613,FBgn0004242,FBgn0261016,FBgn0264495,FBgn0002629,FBgn0033438,FBgn0032373,FBgn0039466,FBgn0000635,FBgn0019938,FBgn0019890,FBgn0260658,FBgn0003326
GO:0001527	FBgn0016926,FBgn0250850,FBgn0030667,FBgn0015919
GO:0001522	FBgn0011824,FBgn0043456,FBgn0016926,FBgn0034703,FBgn0263774,FBgn0014931,FBgn0030582,FBgn0038811,FBgn0036593,FBgn0035901,FBgn0086911,FBgn0262127,FBgn0035817,FBgn0033240,FBgn0032256,FBgn0033548,FBgn0083976,FBgn0032935,FBgn0051719,FBgn0032701,FBgn0032577,FBgn0002069,FBgn0051514,FBgn0083992
GO:0016844	FBgn0015737,FBgn0029857
GO:0016846	FBgn0032450,FBgn0043796,FBgn0259823,FBgn0039408,FBgn0010014,FBgn0034110,FBgn0028919,FBgn0051388,FBgn0030502,FBgn0039528,FBgn0033971
GO:0009539	FBgn0036447,FBgn0000339,FBgn0005634,FBgn0084001,FBgn0030011,FBgn0034742,FBgn0020299,FBgn0035538,FBgn0031456,FBgn0039590,FBgn0038842,FBgn0261569,FBgn0015924,FBgn0015229,FBgn0263120,FBgn0033110,FBgn0036496,FBgn0036678,FBgn0015565,FBgn0063485,FBgn0264605,FBgn0027603,FBgn0029713,FBgn0030148,FBgn0029697,FBgn0052058
GO:0009538	FBgn0004244,FBgn0052054,FBgn0061492,FBgn0037700,FBgn0039510
GO:0000062	FBgn0035741,FBgn0250836,FBgn0035926,FBgn0031992,FBgn0064117,FBgn0064116,FBgn0035743,FBgn0011661,FBgn0035742,FBgn0031478,FBgn0010387,FBgn0032744
GO:0008918	FBgn0003137
GO:0018279	FBgn0014868
GO:0016607	FBgn0261710,FBgn0002643
GO:0004003	FBgn0035679,FBgn0261109,FBgn0011774,FBgn0026876,FBgn0034570,FBgn0261850,FBgn0261641,FBgn0038915,FBgn0023512,FBgn0085432,FBgn0250754,FBgn0035359,FBgn0029798,FBgn0052685
GO:0004000	FBgn0028658,FBgn0026086,FBgn0035769
GO:0060967	FBgn0038051
GO:0016901	FBgn0264691
GO:0003905	FBgn0027342,FBgn0036927
GO:0005212	FBgn0011296
GO:0007269	FBgn0035872,FBgn0004575
GO:0007268	FBgn0262719,FBgn0039911,FBgn0040080,FBgn0039454,FBgn0031632,FBgn0034060,FBgn0035205,FBgn0032205,FBgn0039260
GO:0007267	FBgn0033845,FBgn0003016,FBgn0259978,FBgn0039522,FBgn0004644
GO:0007264	FBgn0031169,FBgn0025806,FBgn0037391,FBgn0004908,FBgn0040346,FBgn0032018,FBgn0001123,FBgn0038916,FBgn0032782,FBgn0052671,FBgn0035255,FBgn0042712,FBgn0039411,FBgn0030321,FBgn0051213,FBgn0033661,FBgn0003205,FBgn0011596,FBgn0031906,FBgn0031882,FBgn0013812,FBgn0020255,FBgn0085421,FBgn0041191,FBgn0051793,FBgn0033756,FBgn0038740,FBgn0035733,FBgn0014009,FBgn0038723,FBgn0028497,FBgn0026375,FBgn0039644,FBg…
GO:0000902	FBgn0003382,FBgn0001230,FBgn0001217,FBgn0026430,FBgn0013275,FBgn0013278,FBgn0085408,FBgn0036685,FBgn0030877,FBgn0001216,FBgn0037676,FBgn0013279,FBgn0011743,FBgn0013277,FBgn0001218,FBgn0001219,FBgn0035878,FBgn0011745,FBgn0001220,FBgn0024921,FBgn0051354,FBgn0030017,FBgn0013276,FBgn0026418
GO:0044238	FBgn0030748
GO:0018189	FBgn0003277,FBgn0038722,FBgn0033388
GO:0044237	FBgn0038449,FBgn0033464,FBgn0035848,FBgn0029866,FBgn0030968,FBgn0039130,FBgn0010905,FBgn0003464,FBgn0031972,FBgn0033203,FBgn0038751,FBgn0030332,FBgn0038878,FBgn0039131,FBgn0051235,FBgn0033205,FBgn0050491,FBgn0037001,FBgn0033769,FBgn0034794,FBgn0043792,FBgn0036620,FBgn0034145,FBgn0034142,FBgn0034858,FBgn0038946,FBgn0031500,FBgn0023550,FBgn0040349,FBgn0037749,FBgn0038451,FBgn0030073,FBgn0036698,FBg…
GO:0008645	FBgn0033762
GO:0070026	FBgn0261403
GO:0044156	FBgn0263257,FBgn0028863,FBgn0085246
GO:0015129	FBgn0003464
GO:0015128	FBgn0031906
GO:0010447	FBgn0038799
GO:0008661	FBgn0037607,FBgn0035077,FBgn0029722,FBgn0259111,FBgn0035078,FBgn0028325,FBgn0013717,FBgn0036784,FBgn0037709
GO:0000921	FBgn0051040,FBgn0023388,FBgn0015391,FBgn0027783,FBgn0004228,FBgn0034958,FBgn0037050,FBgn0004117,FBgn0039164,FBgn0032769
GO:0043657	FBgn0263257,FBgn0003268,FBgn0038282,FBgn0005666,FBgn0053519,FBgn0058378,FBgn0053516
GO:0000922	FBgn0026430,FBgn0026432,FBgn0026433,FBgn0001612,FBgn0052232,FBgn0026431,FBgn0035800
GO:0019058	FBgn0026399,FBgn0026083,FBgn0036862,FBgn0000667,FBgn0031975,FBgn0035424,FBgn0034425,FBgn0039491,FBgn0004028,FBgn0028693,FBgn0030575,FBgn0031194,FBgn0037094,FBgn0038395,FBgn0030418,FBgn0031070,FBgn0037700,FBgn0039744,FBgn0014368,FBgn0029504,FBgn0038242,FBgn0003257,FBgn0051224,FBgn0085436,FBgn0028509
GO:0070008	FBgn0032242,FBgn0032969,FBgn0261683,FBgn0086679,FBgn0031571,FBgn0087035,FBgn0023479,FBgn0050404,FBgn0033215,FBgn0261697,FBgn0040322,FBgn0031374,FBgn0004367,FBgn0029807,FBgn0001313,FBgn0045469
GO:0019051	FBgn0011766,FBgn0250843
GO:0019050	FBgn0050355,FBgn0031078,FBgn0250757,FBgn0054054
GO:0019054	FBgn0259178,FBgn0034694,FBgn0085541,FBgn0038438,FBgn0027057
GO:0015655	FBgn0036180,FBgn0030997
GO:0019120	FBgn0026261,FBgn0031602
GO:0042122	FBgn0250826
GO:0019901	FBgn0058191,FBgn0000352,FBgn0033312,FBgn0052512,FBgn0026207,FBgn0051287,FBgn0023096,FBgn0011573
GO:0019902	FBgn0015568,FBgn0014133,FBgn0039584,FBgn0261797
GO:0019905	FBgn0041605,FBgn0058441,FBgn0028900,FBgn0039379,FBgn0004397
GO:0019904	FBgn0037884,FBgn0011244,FBgn0032447,FBgn0027356,FBgn0000659,FBgn0032600,FBgn0037050,FBgn0000625
GO:0043531	FBgn0036568,FBgn0031169,FBgn0025615,FBgn0040346,FBgn0027532,FBgn0013811,FBgn0037742,FBgn0036892,FBgn0039594,FBgn0003205,FBgn0037011,FBgn0013812,FBgn0010217,FBgn0026189,FBgn0035918,FBgn0010549,FBgn0039645,FBgn0029656,FBgn0039788,FBgn0016983,FBgn0030931,FBgn0051453,FBgn0028686,FBgn0061356,FBgn0033564,FBgn0040513,FBgn0023096,FBgn0034612,FBgn0015376,FBgn0032883,FBgn0010241,FBgn0005322,FBgn0263864,FBg…
GO:0007076	FBgn0014127
GO:0055114	FBgn0038005,FBgn0027291,FBgn0036211,FBgn0015011,FBgn0036568,FBgn0038629,FBgn0000330,FBgn0038449,FBgn0051120,FBgn0028863,FBgn0036959,FBgn0026190,FBgn0015582,FBgn0033543,FBgn0038681,FBgn0038795,FBgn0031573,FBgn0013684,FBgn0036210,FBgn0027655,FBgn0027873,FBgn0025641,FBgn0033252,FBgn0038981,FBgn0035741,FBgn0033093,FBgn0043456,FBgn0036108,FBgn0033464,FBgn0036463,FBgn0038236,FBgn0260750,FBgn0032149,FBg…
GO:0016055	FBgn0038134,FBgn0010453,FBgn0014092,FBgn0013732,FBgn0052681,FBgn0032940,FBgn0004009,FBgn0030504,FBgn0031902,FBgn0015589,FBgn0011566,FBgn0026598,FBgn0004360,FBgn0032374,FBgn0026679,FBgn0004919,FBgn0042177,FBgn0010194,FBgn0033638,FBgn0004367,FBgn0000562,FBgn0035688,FBgn0004369,FBgn0037513,FBgn0085420,FBgn0034276,FBgn0031903
GO:0016052	FBgn0031434
GO:0016051	FBgn0038045
GO:0033557	FBgn0002909
GO:0015018	FBgn0032135,FBgn0066114,FBgn0036144
GO:0016272	FBgn0030655,FBgn0010741,FBgn0259145,FBgn0031776,FBgn0051374,FBgn0036246,FBgn0046225,FBgn0033467,FBgn0263079,FBgn0085433,FBgn0038976,FBgn0026326,FBgn0264694,FBgn0051133,FBgn0038373,FBgn0010482,FBgn0034118,FBgn0034180,FBgn0051287,FBgn0037443,FBgn0034958,FBgn0035981,FBgn0031070,FBgn0025633,FBgn0038452,FBgn0019886,FBgn0259982,FBgn0036740,FBgn0035025,FBgn0032312,FBgn0036918,FBgn0035603,FBgn0039164,FBg…
GO:0046008	FBgn0036746,FBgn0029801,FBgn0027571,FBgn0035246,FBgn0032187,FBgn0250832,FBgn0259971,FBgn0030174,FBgn0036858,FBgn0010194,FBgn0029894,FBgn0053493,FBgn0003034,FBgn0020304,FBgn0083949,FBgn0046756,FBgn0259970
GO:0046559	FBgn0031782,FBgn0034214
GO:0015774	FBgn0000253
GO:0051775	FBgn0033032,FBgn0035661,FBgn0042086,FBgn0050160
GO:0019835	FBgn0002526,FBgn0085424,FBgn0033884
GO:0019836	FBgn0037818,FBgn0013469,FBgn0263112,FBgn0002723,FBgn0030554,FBgn0034783
GO:0030976	FBgn0037607,FBgn0039631,FBgn0024291,FBgn0034488,FBgn0030343,FBgn0036784,FBgn0037709,FBgn0017566
GO:0009088	FBgn0004456
GO:0016301	FBgn0027605,FBgn0025615,FBgn0262029,FBgn0040346,FBgn0031170,FBgn0027532,FBgn0032018,FBgn0037742,FBgn0028685,FBgn0032450,FBgn0035443,FBgn0037478,FBgn0004512,FBgn0051213,FBgn0050274,FBgn0086347,FBgn0033661,FBgn0030803,FBgn0051793,FBgn0038740,FBgn0023458,FBgn0040078,FBgn0010246,FBgn0028539,FBgn0039644,FBgn0023521,FBgn0030871,FBgn0043799,FBgn0013998,FBgn0000241,FBgn0022029,FBgn0022338,FBgn0261998,FBg…
GO:0035257	FBgn0032388,FBgn0038166
GO:0016307	FBgn0028741,FBgn0034789,FBgn0016984,FBgn0033451,FBgn0039924,FBgn0250851
GO:0006189	FBgn0040625,FBgn0020513,FBgn0259716,FBgn0000163
GO:0006188	FBgn0034924,FBgn0036842,FBgn0000183,FBgn0041184,FBgn0043012,FBgn0023096,FBgn0042201,FBgn0030241
GO:0006184	FBgn0087040,FBgn0051151,FBgn0003885,FBgn0011596,FBgn0029705,FBgn0030946,FBgn0010097,FBgn0036666,FBgn0003890,FBgn0003884,FBgn0031632,FBgn0003889,FBgn0037021,FBgn0001316,FBgn0003888,FBgn0035624,FBgn0029870,FBgn0027339,FBgn0053051,FBgn0260639,FBgn0010391,FBgn0261238,FBgn0030850,FBgn0040368,FBgn0019886,FBgn0003886,FBgn0035136,FBgn0262126,FBgn0035725,FBgn0040837,FBgn0052396,FBgn0003887,FBgn0033834,FBg…
GO:0042302	FBgn0033598,FBgn0086519,FBgn0026083,FBgn0035490,FBgn0005664,FBgn0036108,FBgn0033603,FBgn0035737,FBgn0050042,FBgn0033726,FBgn0034517,FBgn0030494,FBgn0031467,FBgn0002440,FBgn0035511,FBgn0033728,FBgn0033601,FBgn0035512,FBgn0020639,FBgn0033867,FBgn0035985,FBgn0036878,FBgn0030398,FBgn0000551,FBgn0032125,FBgn0042119,FBgn0036109,FBgn0052029,FBgn0035510,FBgn0020646,FBgn0036110,FBgn0033942,FBgn0034499,FBg…
GO:0042301	FBgn0032915,FBgn0022702,FBgn0003435,FBgn0263026,FBgn0037387,FBgn0041195
GO:0006182	FBgn0034568,FBgn0261688,FBgn0038435,FBgn0023416,FBgn0004852,FBgn0010197,FBgn0013972,FBgn0051183,FBgn0261360,FBgn0085386,FBgn0013973,FBgn0038436,FBgn0000594,FBgn0022710,FBgn0038295,FBgn0036368
GO:0051603	FBgn0023175,FBgn0050382,FBgn0029134,FBgn0026380,FBgn0031443,FBgn0017556,FBgn0261394,FBgn0051742,FBgn0034842,FBgn0002284,FBgn0250746,FBgn0004066,FBgn0044323,FBgn0086134,FBgn0263121,FBgn0040063,FBgn0261395,FBgn0016697,FBgn0010590,FBgn0032492,FBgn0032596,FBgn0031442,FBgn0023174,FBgn0017557,FBgn0029812,FBgn0250843,FBgn0037296
GO:0010038	FBgn0030545,FBgn0028868
GO:0006213	FBgn0027580,FBgn0039877
GO:0033178	FBgn0036568,FBgn0027582,FBgn0010217,FBgn0033962,FBgn0011211,FBgn0263598,FBgn0005671,FBgn0015324,FBgn0032464,FBgn0040022,FBgn0016053,FBgn0020368
GO:0033179	FBgn0260233,FBgn0037531,FBgn0030327,FBgn0261261,FBgn0029825,FBgn0031375,FBgn0033486,FBgn0011676,FBgn0035521,FBgn0039505,FBgn0031306,FBgn0015008,FBgn0036126,FBgn0036341,FBgn0038613,FBgn0039635,FBgn0026181,FBgn0264325,FBgn0036666,FBgn0031886,FBgn0039491,FBgn0038458,FBgn0036309,FBgn0263079,FBgn0037892,FBgn0002525,FBgn0028669,FBgn0031251,FBgn0038373,FBgn0000246,FBgn0039946,FBgn0085546,FBgn0034537,FBg…
GO:0046797	FBgn0046880,FBgn0033539,FBgn0038774
GO:0033177	FBgn0028667,FBgn0032294,FBgn0030968,FBgn0262736,FBgn0028662,FBgn0014869,FBgn0262514,FBgn0262513,FBgn0028668
GO:0008601	FBgn0027492,FBgn0042693,FBgn0052568
GO:0006434	FBgn0029174,FBgn0005634,FBgn0038685,FBgn0000183,FBgn0262617,FBgn0263079,FBgn0053322,FBgn0031497,FBgn0033739,FBgn0051133,FBgn0036671,FBgn0028550,FBgn0034958,FBgn0013342,FBgn0019886,FBgn0031534,FBgn0035603,FBgn0039164,FBgn0023534
GO:0003714	FBgn0031765,FBgn0035677
GO:0006430	FBgn0036569,FBgn0027085,FBgn0027083
GO:0006433	FBgn0035577,FBgn0013811,FBgn0052226,FBgn0005674
GO:0006432	FBgn0085454,FBgn0050384,FBgn0016081,FBgn0000317,FBgn0015245,FBgn0087039,FBgn0034888,FBgn0020766,FBgn0039175,FBgn0001220
GO:0006541	FBgn0003189,FBgn0037447,FBgn0262707,FBgn0261625,FBgn0263607,FBgn0263608,FBgn0000239
GO:0030155	FBgn0029825,FBgn0002526,FBgn0261563,FBgn0051287,FBgn0034958,FBgn0031070
GO:0035434	FBgn0004511,FBgn0036594,FBgn0036732,FBgn0062413,FBgn0011676,FBgn0003345,FBgn0062411,FBgn0260971,FBgn0033326,FBgn0062412,FBgn0037525,FBgn0033497,FBgn0263849,FBgn0003129,FBgn0036542,FBgn0051140,FBgn0004652,FBgn0014135,FBgn0029092,FBgn0041210,FBgn0036467,FBgn0030505,FBgn0036468
GO:0030153	FBgn0004167,FBgn0003345,FBgn0033876,FBgn0025549,FBgn0030349,FBgn0031495,FBgn0039748,FBgn0029666
GO:0006438	FBgn0259145,FBgn0053322,FBgn0005674,FBgn0027079
GO:0030151	FBgn0030966,FBgn0002641,FBgn0033451,FBgn0050291
GO:0030150	FBgn0051913,FBgn0261477,FBgn0033357,FBgn0031708
GO:0015833	FBgn0051116,FBgn0035263,FBgn0032069
GO:0016627	FBgn0025641,FBgn0086712,FBgn0027572,FBgn0037860,FBgn0035914,FBgn0038742,FBgn0035811,FBgn0264493,FBgn0033820,FBgn0035471,FBgn0036824,FBgn0029924,FBgn0034432,FBgn0034628,FBgn0034938,FBgn0004584,FBgn0035911,FBgn0031813,FBgn0032014,FBgn0031824,FBgn0034629,FBgn0032775,FBgn0037873,FBgn0037999
GO:0008685	FBgn0033141,FBgn0030366
GO:0075521	FBgn0050497,FBgn0039883,FBgn0031746,FBgn0001263,FBgn0028543,FBgn0036448,FBgn0031178,FBgn0050389,FBgn0085734,FBgn0033497,FBgn0263352,FBgn0010295
GO:0051381	FBgn0261403
GO:0005639	FBgn0005410,FBgn0038124,FBgn0050378,FBgn0039875,FBgn0001967,FBgn0034962
GO:0005980	FBgn0250824,FBgn0030289,FBgn0032769,FBgn0003748,FBgn0034618
GO:0005634	FBgn0004865,FBgn0053855,FBgn0031254,FBgn0031144,FBgn0036568,FBgn0032223,FBgn0038766,FBgn0013725,FBgn0004511,FBgn0003977,FBgn0037584,FBgn0050476,FBgn0001138,FBgn0038131,FBgn0086912,FBgn0031608,FBgn0031698,FBgn0013755,FBgn0053871,FBgn0259170,FBgn0035935,FBgn0010316,FBgn0036007,FBgn0003741,FBgn0004647,FBgn0034900,FBgn0050497,FBgn0038301,FBgn0003720,FBgn0036373,FBgn0250824,FBgn0004908,FBgn0025641,FBg…
GO:0006505	FBgn0039476,FBgn0052333,FBgn0085476,FBgn0263456,FBgn0035309,FBgn0037938,FBgn0029942,FBgn0032358,FBgn0035697,FBgn0034076,FBgn0032699,FBgn0035311,FBgn0033226,FBgn0003638,FBgn0026570,FBgn0031405,FBgn0020545,FBgn0032029,FBgn0035951,FBgn0031976,FBgn0029789,FBgn0000594,FBgn0035312,FBgn0039475,FBgn0037070,FBgn0031464
GO:0003756	FBgn0261274,FBgn0019886
GO:0003755	FBgn0050350,FBgn0036020,FBgn0035007,FBgn0029809,FBgn0036207,FBgn0036415,FBgn0028382,FBgn0027617,FBgn0034109,FBgn0035141,FBgn0035027,FBgn0034753,FBgn0039347,FBgn0039581,FBgn0004432,FBgn0033527,FBgn0002936,FBgn0033089,FBgn0046793
GO:0006506	FBgn0034270,FBgn0036862,FBgn0025720,FBgn0036493,FBgn0263456,FBgn0003334,FBgn0000183,FBgn0086448,FBgn0034649,FBgn0039518,FBgn0028647,FBgn0022382,FBgn0259725,FBgn0012344,FBgn0260003,FBgn0085440,FBgn0002590,FBgn0000018,FBgn0037915,FBgn0062412,FBgn0000464,FBgn0015562,FBgn0040842,FBgn0052600,FBgn0036212,FBgn0011286,FBgn0035435,FBgn0027287,FBgn0259727,FBgn0037645,FBgn0036893,FBgn0035265,FBgn0039897,FBg…
GO:0006508	FBgn0039777,FBgn0031208,FBgn0015568,FBgn0039050,FBgn0052269,FBgn0034792,FBgn0031389,FBgn0032753,FBgn0032585,FBgn0038481,FBgn0083965,FBgn0023525,FBgn0033277,FBgn0038002,FBgn0005631,FBgn0053127,FBgn0027563,FBgn0050497,FBgn0034519,FBgn0050203,FBgn0259984,FBgn0003255,FBgn0053462,FBgn0250815,FBgn0261804,FBgn0025378,FBgn0034094,FBgn0051681,FBgn0260450,FBgn0038916,FBgn0263041,FBgn0053459,FBgn0052110,FBg…
GO:0060567	FBgn0010830,FBgn0043070,FBgn0037301
GO:0006729	FBgn0024841
GO:0009325	FBgn0036463,FBgn0051008,FBgn0051514,FBgn0026418
GO:0009326	FBgn0038839,FBgn0039744
GO:0000213	FBgn0051812,FBgn0035213,FBgn0053260
GO:0009986	FBgn0051999
GO:0006725	FBgn0250876,FBgn0002431,FBgn0019637,FBgn0003178,FBgn0038968,FBgn0039471,FBgn0037679,FBgn0038258,FBgn0052651
GO:0009982	FBgn0043456,FBgn0034703,FBgn0014931,FBgn0030582,FBgn0038811,FBgn0036593,FBgn0035901,FBgn0033240,FBgn0032256,FBgn0083976,FBgn0032935,FBgn0051719,FBgn0083992
GO:0015153	FBgn0033762
GO:0030553	FBgn0027587,FBgn0041087
GO:0030550	FBgn0034794,FBgn0040623,FBgn0053523
GO:0005184	FBgn0027580,FBgn0030983,FBgn0016698,FBgn0022959,FBgn0029148,FBgn0043799,FBgn0039722,FBgn0035023,FBgn0243514,FBgn0015591,FBgn0039808,FBgn0032772,FBgn0041092,FBgn0030181,FBgn0033368,FBgn0039241,FBgn0036656,FBgn0033866,FBgn0259795
GO:0005185	FBgn0019990,FBgn0039759
GO:0005186	FBgn0034753
GO:0030554	FBgn0031148,FBgn0033755,FBgn0051116,FBgn0005659,FBgn0036566,FBgn0039726,FBgn0264357,FBgn0262124,FBgn0003204
GO:0005742	FBgn0032640,FBgn0261477,FBgn0031194,FBgn0036774,FBgn0033357,FBgn0036928,FBgn0037828
GO:0005743	FBgn0038938,FBgn0019624,FBgn0039916,FBgn0263834,FBgn0038662,FBgn0039189,FBgn0032754,FBgn0036830,FBgn0025839,FBgn0003944,FBgn0034877,FBgn0027091,FBgn0040351,FBgn0039016,FBgn0031505,FBgn0050093,FBgn0037714,FBgn0047038,FBgn0051128,FBgn0037172
GO:0005740	FBgn0262892,FBgn0034351,FBgn0085257,FBgn0003117,FBgn0037007,FBgn0023479,FBgn0031190,FBgn0031830,FBgn0039112,FBgn0263346,FBgn0031831,FBgn0011227,FBgn0028982,FBgn0022023,FBgn0259683,FBgn0015801,FBgn0038420,FBgn0000594
GO:0005741	FBgn0069354,FBgn0024973,FBgn0033224,FBgn0261279,FBgn0260453,FBgn0053552,FBgn0261477,FBgn0011596,FBgn0040784,FBgn0035719,FBgn0004363,FBgn0035232,FBgn0029705,FBgn0004959,FBgn0040235,FBgn0036666,FBgn0260454,FBgn0035473,FBgn0037021,FBgn0037417,FBgn0016041,FBgn0029870,FBgn0030620,FBgn0053051,FBgn0034389,FBgn0024689,FBgn0030850,FBgn0019886,FBgn0015527,FBgn0035136,FBgn0033074,FBgn0037710,FBgn0053516,FBg…
GO:0005746	FBgn0040529,FBgn0036365,FBgn0037579,FBgn0000524,FBgn0039145,FBgn0085201,FBgn0262028
GO:0005747	FBgn0036191,FBgn0030998,FBgn0036440,FBgn0050389,FBgn0050354,FBgn0034645,FBgn0259994
GO:0005744	FBgn0051913,FBgn0031708
GO:0008410	FBgn0036687,FBgn0035298
GO:0003333	FBgn0036493,FBgn0036279,FBgn0039844,FBgn0028425,FBgn0035648,FBgn0264572,FBgn0050394,FBgn0036984,FBgn0036764,FBgn0036988,FBgn0034732,FBgn0037203,FBgn0030574,FBgn0033368,FBgn0031064,FBgn0002778,FBgn0263115,FBgn0039487,FBgn0051547,FBgn0024365,FBgn0033139
GO:0045202	FBgn0015519,FBgn0037025,FBgn0264606
GO:0009186	FBgn0250785,FBgn0011704,FBgn0032147,FBgn0051077,FBgn0032884
GO:0008124	FBgn0024841
GO:0008121	FBgn0036108,FBgn0063083,FBgn0261555,FBgn0036109,FBgn0032797,FBgn0032598,FBgn0036728,FBgn0264493,FBgn0038676,FBgn0021906,FBgn0039064,FBgn0034245,FBgn0034858,FBgn0031081,FBgn0020545,FBgn0262842,FBgn0000492,FBgn0261566,FBgn0051805,FBgn0028879,FBgn0086908,FBgn0038246
GO:0005164	FBgn0017572,FBgn0033028,FBgn0033483,FBgn0259745
GO:0009435	FBgn0050499,FBgn0031395
GO:0009432	FBgn0003479,FBgn0003137,FBgn0003482,FBgn0051368,FBgn0003480
GO:0045158	FBgn0037107,FBgn0034290,FBgn0262742,FBgn0263593,FBgn0085382,FBgn0033133,FBgn0262017
GO:0045156	FBgn0035333,FBgn0016926,FBgn0025777,FBgn0030109,FBgn0001337,FBgn0086778,FBgn0031993,FBgn0030796,FBgn0032378,FBgn0030674,FBgn0039304
GO:0000105	FBgn0017556,FBgn0031052,FBgn0032750,FBgn0031238,FBgn0261451,FBgn0004449,FBgn0061356,FBgn0033564,FBgn0035760,FBgn0086910,FBgn0263072,FBgn0030554,FBgn0003204
GO:0000103	FBgn0020389,FBgn0037011,FBgn0010747,FBgn0029979,FBgn0261710,FBgn0023521,FBgn0038376,FBgn0004179,FBgn0030403,FBgn0035695
GO:0004348	FBgn0051148,FBgn0051414,FBgn0028916
GO:0004345	FBgn0029006,FBgn0038815,FBgn0004057,FBgn0037147
GO:0004347	FBgn0031392,FBgn0003074
GO:0004340	FBgn0014141
GO:0006855	FBgn0083943,FBgn0038295
GO:0004161	FBgn0036311,FBgn0043799,FBgn0039241,FBgn0262562
GO:0006850	FBgn0038662,FBgn0040351,FBgn0037714
GO:0007586	FBgn0039264,FBgn0038613,FBgn0004242,FBgn0264495,FBgn0032373,FBgn0039466,FBgn0000635,FBgn0260658
GO:0006858	FBgn0038318,FBgn0000448,FBgn0086778,FBgn0029997,FBgn0039510
GO:0016879	FBgn0261802,FBgn0002306,FBgn0051036,FBgn0032157,FBgn0041184,FBgn0043012,FBgn0042201,FBgn0036877,FBgn0030091
GO:0008053	FBgn0011596,FBgn0029705,FBgn0036666,FBgn0037021,FBgn0029870,FBgn0053051,FBgn0030850,FBgn0019886,FBgn0035136,FBgn0033834
GO:0009059	FBgn0259933,FBgn0052099,FBgn0028425,FBgn0001297,FBgn0035436,FBgn0029970,FBgn0037475
GO:0001539	FBgn0000063,FBgn0029825,FBgn0051678,FBgn0030739,FBgn0038642,FBgn0032516,FBgn0010397,FBgn0003459,FBgn0034958
GO:0009052	FBgn0262117,FBgn0050410,FBgn0038621
GO:0016874	FBgn0027580,FBgn0039153,FBgn0259234,FBgn0042083,FBgn0263219,FBgn0033246,FBgn0030407,FBgn0032643,FBgn0031161,FBgn0039877
GO:0016876	FBgn0027094,FBgn0028962,FBgn0027090,FBgn0036629,FBgn0027081,FBgn0036462,FBgn0027091,FBgn0005674,FBgn0029664
GO:0009507	FBgn0262169,FBgn0027550,FBgn0030034,FBgn0051659,FBgn0262562
GO:0000077	FBgn0037726,FBgn0025807,FBgn0036309,FBgn0034878,FBgn0032813,FBgn0005655,FBgn0026417
GO:0000079	FBgn0058191
GO:0050568	FBgn0003278,FBgn0016123
GO:0004764	FBgn0030506
GO:0008901	FBgn0031456,FBgn0030976
GO:0008900	FBgn0029587,FBgn0023531
GO:0004019	FBgn0027493,FBgn0023172,FBgn0085274
GO:0004018	FBgn0034924,FBgn0036842,FBgn0000183,FBgn0023096,FBgn0030241
GO:0051289	FBgn0036746
GO:0051287	FBgn0015011,FBgn0038449,FBgn0043456,FBgn0036750,FBgn0038516,FBgn0051673,FBgn0039909,FBgn0017556,FBgn0032889,FBgn0262736,FBgn0263048,FBgn0037170,FBgn0030737,FBgn0001128,FBgn0038751,FBgn0036328,FBgn0039131,FBgn0261998,FBgn0001258,FBgn0039817,FBgn0261799,FBgn0034825,FBgn0030799,FBgn0033856,FBgn0034794,FBgn0033584,FBgn0034145,FBgn0034142,FBgn0051674,FBgn0032350,FBgn0004449,FBgn0031500,FBgn0023550,FBg…
GO:0004013	FBgn0015011,FBgn0035371,FBgn0033159,FBgn0014455
GO:0004014	FBgn0085503,FBgn0038451,FBgn0019932
GO:0004017	FBgn0035036,FBgn0038547,FBgn0033636,FBgn0032401,FBgn0038551,FBgn0042094,FBgn0001133,FBgn0011260,FBgn0032763,FBgn0029928,FBgn0022708
GO:0004016	FBgn0024150,FBgn0004852,FBgn0036556,FBgn0264353,FBgn0013733,FBgn0003301,FBgn0263131,FBgn0051852
GO:0030041	FBgn0032859,FBgn0031781
GO:0008277	FBgn0259163,FBgn0029878,FBgn0004370
GO:0003916	FBgn0004855,FBgn0034299,FBgn0037918,FBgn0032006,FBgn0040268,FBgn0039381,FBgn0026015,FBgn0003330,FBgn0262813
GO:0003911	FBgn0261563,FBgn0086362,FBgn0250755
GO:0003910	FBgn0038035,FBgn0030556,FBgn0038354,FBgn0262619,FBgn0261383,FBgn0261014,FBgn0030506,FBgn0026252
GO:0003913	FBgn0042173,FBgn0025680,FBgn0003082,FBgn0016054
GO:0008272	FBgn0034275,FBgn0036240,FBgn0039789,FBgn0038354,FBgn0039787,FBgn0002926,FBgn0038337,FBgn0013953,FBgn0039736,FBgn0036770
GO:0003919	FBgn0032482,FBgn0026577,FBgn0035632,FBgn0036391
GO:0003918	FBgn0038056,FBgn0004924,FBgn0012058,FBgn0002783,FBgn0003732,FBgn0032497
GO:0045300	FBgn0033463
GO:0004675	FBgn0003165,FBgn0003716,FBgn0003317,FBgn0031514,FBgn0259163,FBgn0033724,FBgn0003169,FBgn0050467,FBgn0032475,FBgn0260499,FBgn0024179,FBgn0023096,FBgn0032021,FBgn0011300,FBgn0052380,FBgn0033872,FBgn0051675,FBgn0004655,FBgn0262352
GO:0080009	FBgn0262739
GO:0009611	FBgn0003388
GO:0018193	FBgn0028689,FBgn0034075
GO:0003883	FBgn0262707
GO:0032784	FBgn0032005,FBgn0035964
GO:0000462	FBgn0263118,FBgn0035393
GO:0008479	FBgn0031321,FBgn0036000
GO:0008474	FBgn0030057,FBgn0032358,FBgn0000057
GO:0000910	FBgn0263749,FBgn0033654,FBgn0020412,FBgn0030242,FBgn0014388,FBgn0039291,FBgn0030915,FBgn0053558,FBgn0005630,FBgn0001218,FBgn0032312,FBgn0030241,FBgn0029992,FBgn0262562
GO:0018990	FBgn0000564,FBgn0024958
GO:0000917	FBgn0004379,FBgn0034037,FBgn0026620,FBgn0027866,FBgn0260762,FBgn0017558,FBgn0040232,FBgn0042213,FBgn0263079,FBgn0030738,FBgn0026326,FBgn0046323,FBgn0040271,FBgn0031868,FBgn0037688,FBgn0034816,FBgn0262975,FBgn0038452,FBgn0013756,FBgn0259176,FBgn0033806,FBgn0031536,FBgn0039164,FBgn0086362,FBgn0030330,FBgn0001291,FBgn0260742,FBgn0013765,FBgn0034534,FBgn0260761
GO:0070588	FBgn0085423,FBgn0259822,FBgn0011286,FBgn0003655,FBgn0010051
GO:0008677	FBgn0043456,FBgn0030968,FBgn0001128,FBgn0002021,FBgn0030587,FBgn0027583,FBgn0033769,FBgn0030586,FBgn0030594,FBgn0052230,FBgn0032615,FBgn0030073,FBgn0034390,FBgn0033949,FBgn0261445,FBgn0034276,FBgn0039071,FBgn0264679
GO:0008915	FBgn0030803,FBgn0038440,FBgn0051183
GO:0019028	FBgn0036568,FBgn0014006,FBgn0086912,FBgn0051064,FBgn0050497,FBgn0027655,FBgn0035140,FBgn0041605,FBgn0005634,FBgn0035026,FBgn0005613,FBgn0037238,FBgn0011766,FBgn0035921,FBgn0035428,FBgn0264297,FBgn0039883,FBgn0036729,FBgn0035797,FBgn0039070,FBgn0051638,FBgn0026255,FBgn0261015,FBgn0050115,FBgn0029535,FBgn0031598,FBgn0026620,FBgn0051907,FBgn0030624,FBgn0034365,FBgn0086377,FBgn0264380,FBgn0000183,FBg…
GO:0008984	FBgn0024293
GO:0002532	FBgn0030794
GO:0016049	FBgn0030425
GO:0016043	FBgn0025641,FBgn0053556,FBgn0011202,FBgn0001612,FBgn0264272,FBgn0052138
GO:0016042	FBgn0039264,FBgn0030895,FBgn0038068,FBgn0029720,FBgn0264494,FBgn0038613,FBgn0250862,FBgn0004242,FBgn0036248,FBgn0004611,FBgn0264495,FBgn0031835,FBgn0034491,FBgn0050503,FBgn0042138,FBgn0030013,FBgn0086909,FBgn0040513,FBgn0033226,FBgn0032373,FBgn0036545,FBgn0039466,FBgn0039655,FBgn0025109,FBgn0033170,FBgn0000635,FBgn0260658,FBgn0259244,FBgn0038472
GO:0015066	FBgn0003731,FBgn0015615,FBgn0264001
GO:0033014	FBgn0030066,FBgn0031857,FBgn0038235,FBgn0036271,FBgn0010786,FBgn0036754,FBgn0033978,FBgn0035980,FBgn0011747,FBgn0038361,FBgn0001994
GO:0071986	FBgn0036932,FBgn0036487
GO:0032012	FBgn0028538,FBgn0026179,FBgn0051158,FBgn0036702,FBgn0086779,FBgn0264560
GO:0030896	FBgn0037726,FBgn0025807,FBgn0036309,FBgn0034878,FBgn0032813,FBgn0005655,FBgn0026417
GO:0047547	FBgn0259876,FBgn0039632
GO:0048500	FBgn0010215,FBgn0010747,FBgn0038810,FBgn0036451,FBgn0030720,FBgn0015298
GO:0030942	FBgn0038727,FBgn0038808,FBgn0003009
GO:0016462	FBgn0003116,FBgn0004872,FBgn0037900
GO:0016903	FBgn0086782
GO:0034464	FBgn0025802,FBgn0037689,FBgn0260237
GO:0015930	FBgn0264562,FBgn0061356,FBgn0033564,FBgn0036663,FBgn0039282,FBgn0003204
GO:0015934	FBgn0038826,FBgn0038145,FBgn0003388,FBgn0001316,FBgn0029662,FBgn0013733,FBgn0039835,FBgn0037877,FBgn0020270,FBgn0036888
GO:0015936	FBgn0263782
GO:0015937	FBgn0263116,FBgn0004856,FBgn0036141,FBgn0264572,FBgn0022029,FBgn0022338,FBgn0037469,FBgn0011205,FBgn0035632,FBgn0263398
GO:0016311	FBgn0025802,FBgn0028497,FBgn0030582,FBgn0027506,FBgn0025742,FBgn0030735,FBgn0032034,FBgn0035945,FBgn0002638
GO:0016310	FBgn0023458,FBgn0002773,FBgn0085438
GO:0034314	FBgn0038369,FBgn0032859,FBgn0032587,FBgn0065032,FBgn0031781
GO:0008615	FBgn0087008,FBgn0027784
GO:0006221	FBgn0262707
GO:0006222	FBgn0086450,FBgn0032750,FBgn0000447,FBgn0061356,FBgn0033564,FBgn0003204
GO:0006228	FBgn0039809,FBgn0000150,FBgn0028997,FBgn0030573
GO:0008612	FBgn0035854
GO:0046782	FBgn0013811,FBgn0085673,FBgn0026181,FBgn0001128
GO:0046789	FBgn0036862,FBgn0031975,FBgn0011566,FBgn0260484,FBgn0085433,FBgn0025741,FBgn0030575,FBgn0053556,FBgn0030418,FBgn0030599,FBgn0030349,FBgn0264699,FBgn0038796
GO:0046168	FBgn0043456,FBgn0038516,FBgn0263048,FBgn0001128,FBgn0261998,FBgn0001258,FBgn0034825,FBgn0030799,FBgn0033856,FBgn0036663,FBgn0033949,FBgn0261445,FBgn0034943
GO:0017136	FBgn0262736,FBgn0024291
GO:0017137	FBgn0029524,FBgn0038267,FBgn0031857,FBgn0025381,FBgn0003091,FBgn0038603,FBgn0261016,FBgn0011230,FBgn0023172,FBgn0054029,FBgn0259745,FBgn0030735,FBgn0052817,FBgn0264606,FBgn0004784,FBgn0003093,FBgn0003475,FBgn0029522,FBgn0032246,FBgn0026369,FBgn0043362,FBgn0263077,FBgn0262599,FBgn0003748
GO:0031145	FBgn0052666,FBgn0036369,FBgn0032751,FBgn0262593,FBgn0085370,FBgn0050122,FBgn0004370,FBgn0024984,FBgn0034296,FBgn0033349,FBgn0263772,FBgn0008636,FBgn0042630,FBgn0052767,FBgn0037645,FBgn0026401,FBgn0038542,FBgn0263072,FBgn0034590,FBgn0011818,FBgn0035563
GO:0031144	FBgn0036994
GO:0030410	FBgn0033188
GO:0045895	FBgn0024288,FBgn0012051
GO:0030416	FBgn0264598,FBgn0040735
GO:0045893	FBgn0036211,FBgn0030014,FBgn0003002,FBgn0050089,FBgn0038499,FBgn0035383,FBgn0035798,FBgn0004859,FBgn0262519,FBgn0010217,FBgn0053082,FBgn0001247,FBgn0004373,FBgn0259231,FBgn0003882,FBgn0085644,FBgn0085424,FBgn0014931,FBgn0263782,FBgn0264562,FBgn0031693,FBgn0015664,FBgn0031904,FBgn0023001,FBgn0038968,FBgn0263006,FBgn0038462,FBgn0036698,FBgn0037921,FBgn0037662,FBgn0038461,FBgn0051851,FBgn0015527,FBg…
GO:0030414	FBgn0036463,FBgn0039527,FBgn0034480,FBgn0025802,FBgn0029167,FBgn0032797,FBgn0037753,FBgn0022355,FBgn0263755,FBgn0039155,FBgn0035107,FBgn0050197,FBgn0261383,FBgn0000635,FBgn0033791,FBgn0051514,FBgn0261567
GO:0030418	FBgn0033188
GO:0005129	FBgn0263873
GO:0043115	FBgn0015011,FBgn0030968,FBgn0031392,FBgn0033769,FBgn0032754,FBgn0034390,FBgn0023143,FBgn0030305,FBgn0034943,FBgn0039071,FBgn0053208,FBgn0032054,FBgn0264679
GO:0006084	FBgn0039737,FBgn0032066,FBgn0032069
GO:0005992	FBgn0031907,FBgn0031908,FBgn0040251,FBgn0027560
GO:0005991	FBgn0030814,FBgn0034121,FBgn0003748
GO:0005622	FBgn0039406,FBgn0026261,FBgn0035995,FBgn0031169,FBgn0053884,FBgn0030686,FBgn0043002,FBgn0259719,FBgn0020910,FBgn0262166,FBgn0053874,FBgn0260748,FBgn0053871,FBgn0025806,FBgn0037328,FBgn0033810,FBgn0264262,FBgn0034822,FBgn0037391,FBgn0025800,FBgn0035707,FBgn0261054,FBgn0004908,FBgn0033252,FBgn0005664,FBgn0029524,FBgn0040346,FBgn0032018,FBgn0034187,FBgn0001123,FBgn0026206,FBgn0260450,FBgn0038916,FBg…
GO:0003726	FBgn0003137,FBgn0083946,FBgn0000464,FBgn0034723
GO:0003727	FBgn0039680,FBgn0038269
GO:0003724	FBgn0036568,FBgn0031169,FBgn0027605,FBgn0040346,FBgn0027532,FBgn0013811,FBgn0037742,FBgn0028685,FBgn0037726,FBgn0032450,FBgn0035443,FBgn0036892,FBgn0035065,FBgn0030321,FBgn0086347,FBgn0033661,FBgn0037011,FBgn0020255,FBgn0013810,FBgn0039141,FBgn0039644,FBgn0043799,FBgn0013998,FBgn0086706,FBgn0013809,FBgn0260985,FBgn0020369,FBgn0263316,FBgn0029656,FBgn0039788,FBgn0016983,FBgn0051453,FBgn0033754,FBg…
GO:0006537	FBgn0083959,FBgn0264562,FBgn0003423,FBgn0061356,FBgn0033564,FBgn0036663,FBgn0039282,FBgn0003204
GO:0045944	FBgn0261710,FBgn0002643
GO:0003723	FBgn0262614,FBgn0030607,FBgn0036568,FBgn0031169,FBgn0027605,FBgn0031208,FBgn0026250,FBgn0011284,FBgn0053884,FBgn0038131,FBgn0053874,FBgn0036237,FBgn0033252,FBgn0043456,FBgn0040346,FBgn0052572,FBgn0027532,FBgn0013811,FBgn0261619,FBgn0051155,FBgn0023213,FBgn0003165,FBgn0053910,FBgn0037742,FBgn0035709,FBgn0038191,FBgn0028685,FBgn0037726,FBgn0032450,FBgn0000114,FBgn0035443,FBgn0036892,FBgn0259168,FBg…
GO:0045947	FBgn0040346,FBgn0261560,FBgn0035907
GO:0030097	FBgn0036729,FBgn0260723
GO:0003729	FBgn0036833,FBgn0036734,FBgn0029887,FBgn0083959,FBgn0035987,FBgn0032505,FBgn0027339,FBgn0085353
GO:0045095	FBgn0034173,FBgn0030034,FBgn0022700
GO:0000262	FBgn0016061,FBgn0036016
GO:0031854	FBgn0085450,FBgn0003210
GO:0006826	FBgn0034094,FBgn0022355,FBgn0036299,FBgn0037993,FBgn0020278
GO:0006998	FBgn0033523,FBgn0039305,FBgn0039936,FBgn0031001,FBgn0039680
GO:0000228	FBgn0022787,FBgn0260987,FBgn0011715,FBgn0051514
GO:0004970	FBgn0030385,FBgn0038840,FBgn0051423,FBgn0034023,FBgn0036493,FBgn0029966,FBgn0260874,FBgn0026255,FBgn0263116,FBgn0053971,FBgn0051424,FBgn0035019,FBgn0033648,FBgn0036829,FBgn0038153,FBgn0036150,FBgn0035604,FBgn0041160,FBgn0000451,FBgn0039927,FBgn0260971,FBgn0046113,FBgn0039916,FBgn0050464,FBgn0083979,FBgn0038789,FBgn0050468,FBgn0036937,FBgn0038837,FBgn0034457,FBgn0036830,FBgn0261402,FBgn0034994,FBg…
GO:0030521	FBgn0033257,FBgn0041250,FBgn0264089
GO:0005199	FBgn0035623
GO:0005198	FBgn0036568,FBgn0014006,FBgn0029105,FBgn0035317,FBgn0023516,FBgn0035140,FBgn0041605,FBgn0033819,FBgn0010215,FBgn0025724,FBgn0005634,FBgn0052821,FBgn0035026,FBgn0032095,FBgn0027496,FBgn0035891,FBgn0039705,FBgn0029825,FBgn0034452,FBgn0039070,FBgn0051638,FBgn0014870,FBgn0261015,FBgn0050115,FBgn0028744,FBgn0029535,FBgn0026620,FBgn0000319,FBgn0261456,FBgn0032891,FBgn0016122,FBgn0053468,FBgn0032940,FBg…
GO:0005751	FBgn0036830,FBgn0034877,FBgn0050093
GO:0005750	FBgn0085257,FBgn0263346,FBgn0011227,FBgn0028982,FBgn0259683,FBgn0030733,FBgn0015801,FBgn0039576
GO:0006400	FBgn0031592,FBgn0031485,FBgn0031321,FBgn0038306,FBgn0264495,FBgn0032724,FBgn0031817,FBgn0037543,FBgn0263144,FBgn0039277,FBgn0037368,FBgn0036000,FBgn0259720,FBgn0036838,FBgn0031455,FBgn0038189,FBgn0033994,FBgn0259146,FBgn0025629,FBgn0039627,FBgn0031454,FBgn0261882
GO:0005758	FBgn0030610,FBgn0031228,FBgn0037751,FBgn0038107,FBgn0050109
GO:0006402	FBgn0000114,FBgn0032683,FBgn0035388,FBgn0032822,FBgn0010263,FBgn0002780,FBgn0040284,FBgn0262475,FBgn0085383
GO:0006405	FBgn0015278,FBgn0023096,FBgn0039164,FBgn0085612
GO:0006406	FBgn0033523,FBgn0039305,FBgn0039936,FBgn0028645,FBgn0086129,FBgn0031001,FBgn0003321,FBgn0039680,FBgn0033348
GO:0005179	FBgn0036511,FBgn0003165,FBgn0044046,FBgn0037726,FBgn0261671,FBgn0050089,FBgn0032490,FBgn0038958,FBgn0003415,FBgn0263776,FBgn0035551,FBgn0011581,FBgn0030286,FBgn0004552,FBgn0034186,FBgn0264090,FBgn0036796,FBgn0023081,FBgn0029768,FBgn0011705,FBgn0036746,FBgn0001315,FBgn0029801,FBgn0040358,FBgn0030052,FBgn0027571,FBgn0050361,FBgn0023178,FBgn0035246,FBgn0032187,FBgn0250832,FBgn0044050,FBgn0012344,FBg…
GO:0004420	FBgn0263782
GO:0004484	FBgn0030556,FBgn0259199,FBgn0001337,FBgn0052446,FBgn0011291,FBgn0259200,FBgn0262619,FBgn0030506
GO:0008113	FBgn0000565,FBgn0038829
GO:0004482	FBgn0261683,FBgn0001337,FBgn0261697,FBgn0011291
GO:0004483	FBgn0261683,FBgn0261697
GO:0005173	FBgn0263019
GO:0009427	FBgn0000063
GO:0004488	FBgn0015011,FBgn0037746,FBgn0010222,FBgn0030968,FBgn0031598,FBgn0020385,FBgn0035371,FBgn0036328,FBgn0027583,FBgn0040349,FBgn0036327,FBgn0037354,FBgn0030731,FBgn0039304
GO:0009424	FBgn0037881,FBgn0039463,FBgn0032340,FBgn0030672,FBgn0033863
GO:0004371	FBgn0052727,FBgn0032285,FBgn0039071
GO:0004372	FBgn0029114,FBgn0036208,FBgn0037972,FBgn0029823,FBgn0028690
GO:0004373	FBgn0050363,FBgn0050366,FBgn0038293
GO:0042475	FBgn0036321
GO:0010309	FBgn0032717,FBgn0052068,FBgn0085433,FBgn0033556
GO:0004379	FBgn0020392,FBgn0028983
GO:0004809	FBgn0032430
GO:0004573	FBgn0030289,FBgn0034121,FBgn0003748
GO:0005577	FBgn0032479,FBgn0039705,FBgn0261261,FBgn0034573,FBgn0000183,FBgn0023388,FBgn0051161,FBgn0036929,FBgn0033081,FBgn0015546,FBgn0039491,FBgn0032789,FBgn0000662,FBgn0051909,FBgn0033029,FBgn0038546,FBgn0013733,FBgn0051291,FBgn0011828,FBgn0031455,FBgn0051126,FBgn0034958,FBgn0026634,FBgn0019886,FBgn0011661,FBgn0036614,FBgn0033447,FBgn0061197,FBgn0004117,FBgn0031454,FBgn0034314,FBgn0026059,FBgn0033446,FBg…
GO:0004571	FBgn0259170,FBgn0039634,FBgn0051202,FBgn0032480,FBgn0023511
GO:0004576	FBgn0011336,FBgn0031149
GO:0004575	FBgn0262717,FBgn0024973,FBgn0035802,FBgn0003002,FBgn0259175,FBgn0262148,FBgn0033403,FBgn0033512,FBgn0031959,FBgn0037643,FBgn0040918,FBgn0004228,FBgn0085370,FBgn0027081,FBgn0053558,FBgn0031384,FBgn0264087,FBgn0031563,FBgn0037525,FBgn0086711,FBgn0053547,FBgn0025631,FBgn0038942,FBgn0052170,FBgn0031568,FBgn0000463,FBgn0005694,FBgn0260742,FBgn0020642,FBgn0263271,FBgn0033971
GO:0004579	FBgn0014868,FBgn0262739,FBgn0031374,FBgn0053303,FBgn0263852
GO:0005578	FBgn0041604,FBgn0033238,FBgn0051475,FBgn0013303,FBgn0262169,FBgn0030897,FBgn0040805,FBgn0051958,FBgn0083228,FBgn0039380,FBgn0034774,FBgn0015614,FBgn0038744,FBgn0031673,FBgn0010014,FBgn0243514,FBgn0250789,FBgn0038815,FBgn0036926,FBgn0037358,FBgn0039374,FBgn0000489,FBgn0263930,FBgn0030318,FBgn0040503,FBgn0050378,FBgn0039054,FBgn0000253,FBgn0085428,FBgn0026144,FBgn0026562,FBgn0036416,FBgn0051960,FBg…
GO:0004399	FBgn0017556,FBgn0004449
GO:0004392	FBgn0037933
GO:0007596	FBgn0003178,FBgn0029818,FBgn0029596,FBgn0259974
GO:0001503	FBgn0033252,FBgn0032428,FBgn0036178,FBgn0001186,FBgn0262526,FBgn0263111,FBgn0010422,FBgn0034432,FBgn0033183,FBgn0024321,FBgn0024291,FBgn0262537,FBgn0036351,FBgn0015622,FBgn0263865,FBgn0038422
GO:0008060	FBgn0010909,FBgn0004832,FBgn0039056,FBgn0003117,FBgn0033349,FBgn0038693,FBgn0033076,FBgn0086686,FBgn0038686,FBgn0050372,FBgn0263653,FBgn0020304,FBgn0033539,FBgn0039210,FBgn0261836,FBgn0028509,FBgn0020655
GO:0008061	FBgn0038629,FBgn0039452,FBgn0260026,FBgn0038643,FBgn0050293,FBgn0036363,FBgn0040958,FBgn0026077,FBgn0035931,FBgn0036227,FBgn0038632,FBgn0085311,FBgn0036950,FBgn0037487,FBgn0035845,FBgn0033916,FBgn0263748,FBgn0036952,FBgn0035131,FBgn0052302,FBgn0031000,FBgn0036948,FBgn0035430,FBgn0259748,FBgn0037488,FBgn0032598,FBgn0040950,FBgn0027600,FBgn0030999,FBgn0053986,FBgn0039454,FBgn0036226,FBgn0053985,FBg…
GO:0016868	FBgn0038005,FBgn0023479,FBgn0033969,FBgn0036298,FBgn0033377,FBgn0003076
GO:0017108	FBgn0002909
GO:0016866	FBgn0024956,FBgn0020497
GO:0009512	FBgn0033112,FBgn0262636,FBgn0030109,FBgn0037107,FBgn0026147,FBgn0034290,FBgn0033421,FBgn0262742,FBgn0263593,FBgn0085382,FBgn0037878,FBgn0033133,FBgn0262017,FBgn0086359,FBgn0040384
GO:0016861	FBgn0031670
GO:0000002	FBgn0016061,FBgn0036016
GO:0004714	FBgn0004647,FBgn0038279,FBgn0013984,FBgn0003731,FBgn0004598,FBgn0032752
GO:0004715	FBgn0036987,FBgn0000017,FBgn0038742,FBgn0036896,FBgn0037999,FBgn0029693
GO:0004713	FBgn0020440,FBgn0031478
GO:0005375	FBgn0004511,FBgn0036594,FBgn0036732,FBgn0062413,FBgn0011676,FBgn0003345,FBgn0062411,FBgn0260971,FBgn0033326,FBgn0062412,FBgn0037525,FBgn0033497,FBgn0263849,FBgn0003129,FBgn0036542,FBgn0051140,FBgn0004652,FBgn0014135,FBgn0029092,FBgn0041210,FBgn0036467,FBgn0030505,FBgn0036468
GO:0009190	FBgn0034568,FBgn0261688,FBgn0024150,FBgn0040508,FBgn0038435,FBgn0023416,FBgn0036260,FBgn0004852,FBgn0010197,FBgn0052305,FBgn0036556,FBgn0040509,FBgn0013972,FBgn0040506,FBgn0003301,FBgn0051183,FBgn0261360,FBgn0040510,FBgn0053958,FBgn0085386,FBgn0052301,FBgn0013973,FBgn0038436,FBgn0263131,FBgn0040507,FBgn0086704,FBgn0029810,FBgn0022710,FBgn0051852,FBgn0038295,FBgn0036368
GO:0004719	FBgn0032922,FBgn0261680,FBgn0038090,FBgn0030968,FBgn0261679,FBgn0031485,FBgn0038306,FBgn0038074,FBgn0038878,FBgn0031817,FBgn0037543,FBgn0263144,FBgn0035537,FBgn0036896,FBgn0037368,FBgn0036838,FBgn0003513,FBgn0003062,FBgn0086768,FBgn0039407,FBgn0038189,FBgn0259146,FBgn0039627,FBgn0259704,FBgn0037834
GO:0008241	FBgn0035076,FBgn0032536,FBgn0016122,FBgn0032535,FBgn0012037,FBgn0033366,FBgn0034590
GO:0008242	FBgn0038951,FBgn0024187,FBgn0051955,FBgn0029853,FBgn0031710,FBgn0000052,FBgn0011701,FBgn0030799,FBgn0031098,FBgn0040496
GO:0003924	FBgn0031254,FBgn0036568,FBgn0031169,FBgn0087040,FBgn0031516,FBgn0025806,FBgn0260233,FBgn0037391,FBgn0004908,FBgn0051151,FBgn0040346,FBgn0031170,FBgn0027532,FBgn0032018,FBgn0013811,FBgn0001123,FBgn0038916,FBgn0032782,FBgn0052671,FBgn0032597,FBgn0250785,FBgn0036892,FBgn0042712,FBgn0023181,FBgn0004512,FBgn0030321,FBgn0051213,FBgn0039594,FBgn0003885,FBgn0033661,FBgn0003205,FBgn0011596,FBgn0031882,FBg…
GO:0004022	FBgn0036568,FBgn0038197,FBgn0086901
GO:0007283	FBgn0030941,FBgn0033932,FBgn0263874,FBgn0013733,FBgn0086673,FBgn0016038,FBgn0031315,FBgn0037295,FBgn0039026,FBgn0053555
GO:0008887	FBgn0038837
GO:0001614	FBgn0033392
GO:0044212	FBgn0039044,FBgn0035792
GO:0080019	FBgn0038449,FBgn0033464,FBgn0039620,FBgn0038751,FBgn0039131,FBgn0043792,FBgn0034145,FBgn0034142,FBgn0023550,FBgn0038032,FBgn0038451,FBgn0029821,FBgn0034143,FBgn0085371,FBgn0038033,FBgn0038450,FBgn0032055
GO:0009605	FBgn0262111
GO:0004150	FBgn0031710
GO:0004623	FBgn0029720,FBgn0250862,FBgn0050503,FBgn0030013,FBgn0040513,FBgn0036545,FBgn0039655,FBgn0033170
GO:0004152	FBgn0086450,FBgn0032750,FBgn0000447,FBgn0061356,FBgn0033564,FBgn0003204
GO:0018149	FBgn0037724,FBgn0042103,FBgn0031975,FBgn0032204,FBgn0038135,FBgn0042105,FBgn0034159
GO:0018142	FBgn0032896
GO:0018144	FBgn0028647,FBgn0011239,FBgn0034894
GO:0006333	FBgn0028382,FBgn0029094
GO:0008483	FBgn0037186,FBgn0014031,FBgn0036208,FBgn0000662,FBgn0036927,FBgn0022774,FBgn0036381
GO:0008484	FBgn0038318,FBgn0038832,FBgn0036768,FBgn0052191,FBgn0052985,FBgn0035445,FBgn0035216,FBgn0033836,FBgn0039518,FBgn0033423,FBgn0035619,FBgn0038453,FBgn0260475,FBgn0032967,FBgn0036765,FBgn0039591,FBgn0040271,FBgn0038660,FBgn0034346,FBgn0037964,FBgn0030661,FBgn0035888,FBgn0032338,FBgn0033763,FBgn0032779,FBgn0015019,FBgn0033187,FBgn0031465,FBgn0051933,FBgn0032843,FBgn0052984
GO:0008488	FBgn0004242,FBgn0035245
GO:0006888	FBgn0011277,FBgn0038301,FBgn0033934,FBgn0260861,FBgn0034120,FBgn0039348,FBgn0038547,FBgn0262125,FBgn0262987,FBgn0259167,FBgn0033460,FBgn0003366,FBgn0263604,FBgn0261984,FBgn0035690,FBgn0037734,FBgn0033605,FBgn0001990,FBgn0262126,FBgn0035771,FBgn0260860,FBgn0040837,FBgn0053100,FBgn0261608,FBgn0005642,FBgn0038787,FBgn0000416
GO:0008649	FBgn0032922,FBgn0032329,FBgn0022960,FBgn0261353,FBgn0260241,FBgn0033457,FBgn0038306,FBgn0263144,FBgn0034817,FBgn0036838,FBgn0037778,FBgn0037770,FBgn0039407,FBgn0261381,FBgn0039627,FBgn0261019
GO:0032313	FBgn0038855,FBgn0261261,FBgn0038304,FBgn0035073,FBgn0020620,FBgn0032249,FBgn0035916,FBgn0037917,FBgn0038401,FBgn0040005,FBgn0052506,FBgn0039158,FBgn0031233,FBgn0034009,FBgn0031116,FBgn0037074,FBgn0031304,FBgn0032901,FBgn0261928,FBgn0038653,FBgn0029736,FBgn0031690,FBgn0263996,FBgn0038129,FBgn0035879,FBgn0262740
GO:0032312	FBgn0010909,FBgn0004832,FBgn0039056,FBgn0003117,FBgn0033349,FBgn0038693,FBgn0033076,FBgn0086686,FBgn0038686,FBgn0050372,FBgn0263653,FBgn0020304,FBgn0033539,FBgn0039210,FBgn0261836,FBgn0028509,FBgn0020655
GO:0006886	FBgn0035995,FBgn0000330,FBgn0000063,FBgn0035317,FBgn0011277,FBgn0033578,FBgn0053180,FBgn0038301,FBgn0051151,FBgn0029524,FBgn0024973,FBgn0038058,FBgn0010215,FBgn0025724,FBgn0033934,FBgn0261279,FBgn0260862,FBgn0016976,FBgn0028685,FBgn0038267,FBgn0027496,FBgn0024889,FBgn0031857,FBgn0263351,FBgn0024833,FBgn0039476,FBgn0035891,FBgn0052333,FBgn0039705,FBgn0027568,FBgn0035850,FBgn0034452,FBgn0085476,FBg…
GO:0006887	FBgn0034367,FBgn0261688,FBgn0031598,FBgn0027103,FBgn0035892,FBgn0261360
GO:0008641	FBgn0037549,FBgn0030701,FBgn0029113,FBgn0023143,FBgn0263697,FBgn0010380
GO:0008643	FBgn0260744,FBgn0250820,FBgn0039641,FBgn0031676,FBgn0024994,FBgn0029849,FBgn0259176,FBgn0031183
GO:0046999	FBgn0029539,FBgn0086902
GO:0019031	FBgn0014006,FBgn0086912,FBgn0036202,FBgn0035140,FBgn0036862,FBgn0037761,FBgn0027532,FBgn0250836,FBgn0262890,FBgn0260770,FBgn0005634,FBgn0001989,FBgn0005410,FBgn0035428,FBgn0030959,FBgn0054050,FBgn0039070,FBgn0051638,FBgn0033032,FBgn0035399,FBgn0261015,FBgn0263749,FBgn0024980,FBgn0039938,FBgn0261456,FBgn0034046,FBgn0032683,FBgn0052677,FBgn0259481,FBgn0002528,FBgn0024991,FBgn0033403,FBgn0029801,FBg…
GO:0005230	FBgn0029733,FBgn0024963,FBgn0015519,FBgn0029147,FBgn0004118,FBgn0028875,FBgn0030707,FBgn0086778,FBgn0000039,FBgn0004244,FBgn0031261,FBgn0033558,FBgn0000036,FBgn0036542,FBgn0001134,FBgn0039840,FBgn0032022,FBgn0053012,FBgn0037950,FBgn0010240,FBgn0037212,FBgn0003011,FBgn0036727
GO:0019033	FBgn0024973,FBgn0262483,FBgn0010113,FBgn0036350,FBgn0259175,FBgn0050106,FBgn0004595,FBgn0263251,FBgn0036052,FBgn0032042,FBgn0030576,FBgn0039595,FBgn0086037,FBgn0038223,FBgn0029895,FBgn0033212,FBgn0003175,FBgn0086711,FBgn0015036,FBgn0259932,FBgn0030508,FBgn0263396,FBgn0085422,FBgn0025626,FBgn0039833,FBgn0000289,FBgn0004841,FBgn0033452,FBgn0085404,FBgn0030638
GO:0016787	FBgn0030170,FBgn0035148,FBgn0027605,FBgn0036833,FBgn0015568,FBgn0051679,FBgn0039050,FBgn0259985,FBgn0036959,FBgn0027873,FBgn0034997,FBgn0030528,FBgn0013811,FBgn0034187,FBgn0030245,FBgn0037818,FBgn0035802,FBgn0028685,FBgn0033889,FBgn0001230,FBgn0030668,FBgn0025140,FBgn0038069,FBgn0001217,FBgn0037531,FBgn0039476,FBgn0036892,FBgn0003139,FBgn0015572,FBgn0005410,FBgn0034441,FBgn0030699,FBgn0034439,FBg…
GO:0016780	FBgn0039360,FBgn0034399,FBgn0030670,FBgn0033844,FBgn0025335,FBgn0029856,FBgn0053116,FBgn0004047,FBgn0031948,FBgn0039691
GO:0016788	FBgn0038951,FBgn0033826,FBgn0036939,FBgn0039476,FBgn0052333,FBgn0051955,FBgn0025809,FBgn0085476,FBgn0263456,FBgn0033241,FBgn0035309,FBgn0031735,FBgn0042627,FBgn0000052,FBgn0027571,FBgn0037938,FBgn0011566,FBgn0029942,FBgn0036365,FBgn0030778,FBgn0030251,FBgn0032358,FBgn0025741,FBgn0035697,FBgn0034076,FBgn0011701,FBgn0030799,FBgn0052627,FBgn0032699,FBgn0035311,FBgn0034419,FBgn0051014,FBgn0035838,FBg…
GO:0007050	FBgn0010316,FBgn0034900,FBgn0259173,FBgn0083941,FBgn0013733,FBgn0035299,FBgn0031734,FBgn0029881,FBgn0024941,FBgn0261617,FBgn0034897,FBgn0051694
GO:0007219	FBgn0053771,FBgn0030040,FBgn0004647,FBgn0263863,FBgn0034452,FBgn0029501,FBgn0039827,FBgn0038306,FBgn0261710,FBgn0002643,FBgn0000581,FBgn0000463,FBgn0039157
GO:0032955	FBgn0036341
GO:0005234	FBgn0030385,FBgn0038840,FBgn0051423,FBgn0034023,FBgn0036493,FBgn0029966,FBgn0260874,FBgn0026255,FBgn0263116,FBgn0053971,FBgn0051424,FBgn0035019,FBgn0033648,FBgn0036829,FBgn0038153,FBgn0036150,FBgn0035604,FBgn0041160,FBgn0000451,FBgn0039927,FBgn0260971,FBgn0046113,FBgn0039916,FBgn0050464,FBgn0083979,FBgn0038789,FBgn0050468,FBgn0036937,FBgn0038837,FBgn0034457,FBgn0036830,FBgn0261402,FBgn0034994,FBg…
GO:0007059	FBgn0040346,FBgn0032018,FBgn0013811,FBgn0037726,FBgn0032450,FBgn0032083,FBgn0004512,FBgn0039323,FBgn0051793,FBgn0033756,FBgn0039590,FBgn0036207,FBgn0039644,FBgn0031515,FBgn0013726,FBgn0051632,FBgn0000384,FBgn0016762,FBgn0032031,FBgn0026713,FBgn0010549,FBgn0032026,FBgn0030375,FBgn0039064,FBgn0015615,FBgn0032456,FBgn0001330,FBgn0035244,FBgn0036988,FBgn0011710,FBgn0040513,FBgn0034612,FBgn0016701,FBg…
GO:0000794	FBgn0085284
GO:0016070	FBgn0038887,FBgn0022942,FBgn0030093,FBgn0037439,FBgn0004839,FBgn0262513,FBgn0003719
GO:0015074	FBgn0038720,FBgn0035155,FBgn0024184,FBgn0086384,FBgn0036374,FBgn0014018,FBgn0010220,FBgn0036986,FBgn0039861,FBgn0037844,FBgn0259677
GO:0016671	FBgn0261274,FBgn0019886
GO:0032008	FBgn0036932,FBgn0036487
GO:0032006	FBgn0032642,FBgn0028570
GO:0015079	FBgn0004511,FBgn0016660,FBgn0000448
GO:0015078	FBgn0263705,FBgn0031169,FBgn0260233,FBgn0260005,FBgn0029642,FBgn0051663,FBgn0028667,FBgn0037531,FBgn0030327,FBgn0032294,FBgn0261261,FBgn0029825,FBgn0031375,FBgn0263110,FBgn0036518,FBgn0030968,FBgn0016120,FBgn0052843,FBgn0033486,FBgn0030089,FBgn0011676,FBgn0035521,FBgn0041150,FBgn0039505,FBgn0031306,FBgn0013810,FBgn0032156,FBgn0015008,FBgn0036126,FBgn0026375,FBgn0036341,FBgn0014388,FBgn0038613,FBg…
GO:0016994	FBgn0030369
GO:0048255	FBgn0036396,FBgn0032166
GO:0034257	FBgn0002783
GO:0034258	FBgn0002783
GO:0042073	FBgn0054021,FBgn0013733,FBgn0032692,FBgn0001291
GO:0007217	FBgn0039454,FBgn0051814,FBgn0031632,FBgn0039260
GO:0008715	FBgn0034215
GO:0030955	FBgn0036044,FBgn0031462,FBgn0038952,FBgn0036008,FBgn0037115,FBgn0003053,FBgn0034425,FBgn0030600,FBgn0038205,FBgn0263346,FBgn0003178,FBgn0038606,FBgn0022768,FBgn0263392,FBgn0036723,FBgn0003598,FBgn0052683,FBgn0038258,FBgn0010825
GO:0007128	FBgn0035110
GO:0044599	FBgn0034552,FBgn0001087,FBgn0051694
GO:0015675	FBgn0051122,FBgn0036746,FBgn0034551,FBgn0036360,FBgn0036899,FBgn0263108,FBgn0085478,FBgn0025639
GO:0015672	FBgn0015609,FBgn0053061,FBgn0030745,FBgn0033368
GO:0015926	FBgn0005636
GO:0015923	FBgn0032066,FBgn0026616,FBgn0032068,FBgn0032253,FBgn0034271,FBgn0027611,FBgn0011740,FBgn0032067,FBgn0032069
GO:0046373	FBgn0033471
GO:0030036	FBgn0031573,FBgn0025641,FBgn0000308,FBgn0024314,FBgn0261569,FBgn0085742,FBgn0015321,FBgn0053556,FBgn0011202,FBgn0085771,FBgn0261259,FBgn0011570,FBgn0264272,FBgn0052138,FBgn0085819,FBgn0034577,FBgn0085827,FBgn0050420,FBgn0013563
GO:0034639	FBgn0032988
GO:0006231	FBgn0024920,FBgn0000560,FBgn0264727
GO:0006230	FBgn0022338
GO:0072519	FBgn0036980
GO:0010826	FBgn0038814,FBgn0041184
GO:0051920	FBgn0035647,FBgn0033521,FBgn0030251,FBgn0263111,FBgn0040308,FBgn0039768,FBgn0033520,FBgn0033431,FBgn0000253,FBgn0040309,FBgn0000212,FBgn0038519,FBgn0033518,FBgn0034885,FBgn0036490
GO:0016255	FBgn0015929,FBgn0028961,FBgn0030035,FBgn0051712,FBgn0263865
GO:0015813	FBgn0085407,FBgn0033248
GO:0017124	FBgn0052082,FBgn0053558,FBgn0037702,FBgn0038659,FBgn0000611,FBgn0029664
GO:0006099	FBgn0029890,FBgn0032729,FBgn0003114,FBgn0000636,FBgn0051874,FBgn0036762,FBgn0036162,FBgn0261614,FBgn0028336,FBgn0046793
GO:0006098	FBgn0015011,FBgn0043456,FBgn0030968,FBgn0038516,FBgn0032889,FBgn0033769,FBgn0030799,FBgn0015781,FBgn0051674,FBgn0032350,FBgn0034390,FBgn0033949,FBgn0037370,FBgn0029131,FBgn0028479,FBgn0004654,FBgn0264679,FBgn0029994,FBgn0020496,FBgn0001994
GO:0045881	FBgn0002872
GO:0006096	FBgn0039777,FBgn0031462,FBgn0038952,FBgn0039425,FBgn0037115,FBgn0036534,FBgn0000064,FBgn0003071,FBgn0031451,FBgn0031392,FBgn0014141,FBgn0003178,FBgn0250906,FBgn0039778,FBgn0032021,FBgn0036723,FBgn0000579,FBgn0003074,FBgn0038258,FBgn0037619,FBgn0039475
GO:0006094	FBgn0031957,FBgn0058053,FBgn0034844,FBgn0031392,FBgn0034356,FBgn0003067,FBgn0003074,FBgn0038752
GO:0006529	FBgn0040337,FBgn0026565,FBgn0032997,FBgn0041607,FBgn0030512,FBgn0033375,FBgn0022764
GO:0005615	FBgn0031494,FBgn0041182,FBgn0036652,FBgn0030495,FBgn0038172,FBgn0260874,FBgn0024957,FBgn0034037,FBgn0038173,FBgn0033952,FBgn0020240,FBgn0052457,FBgn0036752,FBgn0024986,FBgn0032808,FBgn0041183,FBgn0264089,FBgn0041180,FBgn0039339,FBgn0036751,FBgn0003149,FBgn0036614,FBgn0041181,FBgn0029941,FBgn0043025,FBgn0035695
GO:0005618	FBgn0263257,FBgn0051213,FBgn0039644,FBgn0052103,FBgn0035623,FBgn0038341,FBgn0026076
GO:0006520	FBgn0015011,FBgn0036975,FBgn0037759,FBgn0036342,FBgn0003189,FBgn0039094,FBgn0004516,FBgn0029689,FBgn0000075,FBgn0030558,FBgn0037801,FBgn0036927,FBgn0039584,FBgn0001098,FBgn0000153,FBgn0259977,FBgn0020764,FBgn0032393,FBgn0029512,FBgn0002524,FBgn0005619,FBgn0030478,FBgn0014455,FBgn0039071,FBgn0264447,FBgn0035799,FBgn0001092,FBgn0002774
GO:0006526	FBgn0003382,FBgn0026565,FBgn0016061,FBgn0051286
GO:0043065	FBgn0037007,FBgn0023479,FBgn0259219,FBgn0004449
GO:0043066	FBgn0033985,FBgn0014002,FBgn0030477,FBgn0027571,FBgn0038376,FBgn0004387
GO:0030089	FBgn0000183,FBgn0261086,FBgn0027499,FBgn0023172,FBgn0031550,FBgn0031986
GO:0048598	FBgn0034296,FBgn0032705,FBgn0259789
GO:0031683	FBgn0031254,FBgn0260233,FBgn0004908,FBgn0040346,FBgn0001123,FBgn0038916,FBgn0042712,FBgn0023181,FBgn0004512,FBgn0020255,FBgn0033756,FBgn0050054,FBgn0004435,FBgn0013749,FBgn0000384,FBgn0025382,FBgn0022338,FBgn0030375,FBgn0034446,FBgn0034627,FBgn0035866,FBgn0037551,FBgn0010223,FBgn0036099,FBgn0004513,FBgn0023096,FBgn0001122,FBgn0000115,FBgn0013263,FBgn0030088,FBgn0004636,FBgn0016701,FBgn0020443,FBg…
GO:0005249	FBgn0036044,FBgn0036008,FBgn0003053,FBgn0051374,FBgn0034425,FBgn0030600,FBgn0051031,FBgn0038205,FBgn0263346,FBgn0038606,FBgn0000629,FBgn0022768,FBgn0263392,FBgn0003598,FBgn0052683,FBgn0260429,FBgn0010825
GO:0000275	FBgn0037040,FBgn0259151,FBgn0014391,FBgn0051028,FBgn0044324,FBgn0259785,FBgn0034274,FBgn0011280,FBgn0037076,FBgn0051477,FBgn0050109
GO:0045087	FBgn0052284
GO:0000276	FBgn0263705,FBgn0260005,FBgn0051663,FBgn0263110,FBgn0036518,FBgn0016120,FBgn0030089,FBgn0041150,FBgn0032156,FBgn0026375,FBgn0014388,FBgn0004242,FBgn0003482,FBgn0085599,FBgn0037179,FBgn0034133,FBgn0030300,FBgn0083991,FBgn0038662,FBgn0045759,FBgn0001316,FBgn0000464,FBgn0015509,FBgn0027503,FBgn0037525,FBgn0019644,FBgn0052600,FBgn0030455,FBgn0000273,FBgn0003430,FBgn0010194,FBgn0038224,FBgn0032253,FBg…
GO:0005960	FBgn0027580,FBgn0027945,FBgn0037891,FBgn0259721,FBgn0030612,FBgn0260464
GO:0000272	FBgn0037942
GO:0031047	FBgn0034858,FBgn0036199,FBgn0000411
GO:0050750	FBgn0037756,FBgn0034261
GO:0009820	FBgn0051998
GO:0006523	FBgn0011481
GO:0022857	FBgn0015230,FBgn0033047,FBgn0038938,FBgn0029727,FBgn0031522,FBgn0053281,FBgn0031307,FBgn0038261,FBgn0050344,FBgn0031636,FBgn0034247,FBgn0050035,FBgn0038719,FBgn0051272,FBgn0040350,FBgn0050272,FBgn0010497,FBgn0034394,FBgn0052053,FBgn0053233,FBgn0033095,FBgn0029896,FBgn0038753,FBgn0038720,FBgn0035647,FBgn0039178,FBgn0038717,FBgn0037003,FBgn0053234,FBgn0038416,FBgn0028560,FBgn0039454,FBgn0050345,FBg…
GO:0005761	FBgn0263599,FBgn0026089,FBgn0014023,FBgn0086694
GO:0006419	FBgn0027094,FBgn0028962,FBgn0029664
GO:0006418	FBgn0027080,FBgn0052821,FBgn0036569,FBgn0036763,FBgn0053123,FBgn0035942,FBgn0027086,FBgn0023388,FBgn0027090,FBgn0030935,FBgn0021750,FBgn0027088,FBgn0037808,FBgn0030007,FBgn0027082,FBgn0051739,FBgn0263354,FBgn0086443,FBgn0031497,FBgn0263207,FBgn0027081,FBgn0035860,FBgn0041702,FBgn0020766,FBgn0030807,FBgn0035064,FBgn0010803,FBgn0027085,FBgn0040309,FBgn0027091,FBgn0034177,FBgn0034401,FBgn0027087,FBg…
GO:0006415	FBgn0032261,FBgn0259718,FBgn0031985,FBgn0011747,FBgn0038452,FBgn0050100,FBgn0032486
GO:0006414	FBgn0033252,FBgn0030289,FBgn0025726,FBgn0029939,FBgn0028737,FBgn0051122,FBgn0010228,FBgn0021767,FBgn0003300,FBgn0052365,FBgn0032198,FBgn0032646,FBgn0043884,FBgn0040737,FBgn0034987,FBgn0020412,FBgn0029955,FBgn0010905,FBgn0003464,FBgn0002593,FBgn0053179,FBgn0010434,FBgn0010329,FBgn0034400,FBgn0038205,FBgn0037325,FBgn0033501,FBgn0038606,FBgn0264442,FBgn0003651,FBgn0033926,FBgn0033497,FBgn0004362,FBg…
GO:0006413	FBgn0026250,FBgn0053884,FBgn0086912,FBgn0053874,FBgn0053910,FBgn0027094,FBgn0035709,FBgn0053908,FBgn0031832,FBgn0035423,FBgn0034249,FBgn0035823,FBgn0029979,FBgn0053894,FBgn0028888,FBgn0053882,FBgn0003117,FBgn0053904,FBgn0053898,FBgn0053890,FBgn0030719,FBgn0053900,FBgn0053876,FBgn0053880,FBgn0004926,FBgn0039707,FBgn0053868,FBgn0053896,FBgn0015218,FBgn0039297,FBgn0035860,FBgn0053872,FBgn0038678,FBg…
GO:0006412	FBgn0039406,FBgn0026261,FBgn0031144,FBgn0004404,FBgn0032881,FBgn0034743,FBgn0030686,FBgn0030385,FBgn0020910,FBgn0260748,FBgn0037328,FBgn0033810,FBgn0264262,FBgn0034822,FBgn0005664,FBgn0034187,FBgn0038826,FBgn0029785,FBgn0017545,FBgn0034463,FBgn0037428,FBgn0053222,FBgn0261680,FBgn0026372,FBgn0035036,FBgn0038474,FBgn0029887,FBgn0024509,FBgn0260447,FBgn0024314,FBgn0034439,FBgn0038145,FBgn0032115,FBg…
GO:0008107	FBgn0263111,FBgn0038129
GO:0004497	FBgn0010329,FBgn0019948,FBgn0037153,FBgn0036565
GO:0005149	FBgn0029730,FBgn0035986
GO:0007618	FBgn0038330,FBgn0002855
GO:0007617	FBgn0036703,FBgn0035028,FBgn0264005,FBgn0002856,FBgn0260941
GO:0009452	FBgn0260241,FBgn0031817,FBgn0259720,FBgn0036838,FBgn0037250,FBgn0052281,FBgn0261019
GO:0009451	FBgn0043456,FBgn0034214,FBgn0034703,FBgn0014931,FBgn0030582,FBgn0038811,FBgn0036593,FBgn0035901,FBgn0037816,FBgn0033240,FBgn0032256,FBgn0083976,FBgn0032935,FBgn0051719,FBgn0083992
GO:0009294	FBgn0036279,FBgn0037727
GO:0009295	FBgn0036207,FBgn0036988,FBgn0259244
GO:0009297	FBgn0010113,FBgn0038199,FBgn0039027,FBgn0037525,FBgn0011655,FBgn0030505,FBgn0260870,FBgn0263865,FBgn0260869
GO:0004367	FBgn0263048,FBgn0001128,FBgn0034825,FBgn0051345,FBgn0036818
GO:0003735	FBgn0039406,FBgn0026261,FBgn0031144,FBgn0004404,FBgn0032881,FBgn0034743,FBgn0030686,FBgn0030385,FBgn0020910,FBgn0260748,FBgn0037328,FBgn0033810,FBgn0264262,FBgn0034822,FBgn0033252,FBgn0005664,FBgn0034187,FBgn0038826,FBgn0029785,FBgn0017545,FBgn0034463,FBgn0037428,FBgn0053222,FBgn0261680,FBgn0030289,FBgn0026372,FBgn0035036,FBgn0038474,FBgn0029887,FBgn0024509,FBgn0260447,FBgn0024314,FBgn0029939,FBg…
GO:0004813	FBgn0027094,FBgn0028962,FBgn0029664
GO:0004812	FBgn0027080,FBgn0052821,FBgn0036569,FBgn0036763,FBgn0053123,FBgn0035942,FBgn0027086,FBgn0023388,FBgn0027090,FBgn0030935,FBgn0021750,FBgn0027088,FBgn0030007,FBgn0027082,FBgn0051739,FBgn0086443,FBgn0031497,FBgn0263207,FBgn0027081,FBgn0010482,FBgn0041702,FBgn0020766,FBgn0030807,FBgn0035064,FBgn0010803,FBgn0027085,FBgn0040309,FBgn0027091,FBgn0033107,FBgn0034177,FBgn0034791,FBgn0034401,FBgn0027087,FBg…
GO:0004363	FBgn0030882,FBgn0052495,FBgn0034598
GO:0004814	FBgn0027093,FBgn0035942,FBgn0030660,FBgn0027085,FBgn0026374,FBgn0027079,FBgn0037526,FBgn0036005
GO:0004817	FBgn0039923,FBgn0033900
GO:0004819	FBgn0027090
GO:0030623	FBgn0039070,FBgn0033688
GO:0005543	FBgn0261279,FBgn0032409,FBgn0039107,FBgn0028582,FBgn0017556,FBgn0036309,FBgn0025574,FBgn0085413,FBgn0003016,FBgn0260789,FBgn0086372
GO:0005544	FBgn0030749,FBgn0000084,FBgn0000083,FBgn0259243,FBgn0053496,FBgn0053491,FBgn0053498,FBgn0053487
GO:0004114	FBgn0034886,FBgn0053143,FBgn0027587,FBgn0038237,FBgn0085370,FBgn0041087,FBgn0000479,FBgn0259225,FBgn0259171
GO:0004565	FBgn0264448,FBgn0001089,FBgn0001083,FBgn0027600,FBgn0039680,FBgn0260746,FBgn0038974,FBgn0030060,FBgn0262688
GO:0004564	FBgn0262717,FBgn0024973,FBgn0035802,FBgn0003002,FBgn0259175,FBgn0262148,FBgn0033403,FBgn0033512,FBgn0031959,FBgn0037643,FBgn0040918,FBgn0004228,FBgn0085370,FBgn0027081,FBgn0053558,FBgn0031384,FBgn0264087,FBgn0031563,FBgn0037525,FBgn0086711,FBgn0053547,FBgn0025631,FBgn0038942,FBgn0052170,FBgn0031568,FBgn0000463,FBgn0005694,FBgn0260742,FBgn0020642,FBgn0263271,FBgn0033971
GO:0004568	FBgn0036227,FBgn0032231,FBgn0035246,FBgn0014184,FBgn0085280,FBgn0039869,FBgn0052023,FBgn0036947
GO:0008811	FBgn0039380,FBgn0032192
GO:0008810	FBgn0037942,FBgn0039689
GO:0008813	FBgn0034933
GO:0008073	FBgn0051374,FBgn0038397,FBgn0014184,FBgn0024362
GO:0004383	FBgn0034568,FBgn0261688,FBgn0038435,FBgn0023416,FBgn0004852,FBgn0010197,FBgn0013972,FBgn0051183,FBgn0261360,FBgn0085386,FBgn0013973,FBgn0038436,FBgn0000594,FBgn0022710,FBgn0038295,FBgn0036368
GO:0008076	FBgn0051374,FBgn0260429
GO:0004386	FBgn0004419,FBgn0032329,FBgn0002906,FBgn0037726,FBgn0025140,FBgn0034496,FBgn0037531,FBgn0005410,FBgn0031655,FBgn0035689,FBgn0015075,FBgn0037549,FBgn0262519,FBgn0037753,FBgn0002899,FBgn0003117,FBgn0027602,FBgn0263599,FBgn0040290,FBgn0022787,FBgn0001565,FBgn0054027,FBgn0036754,FBgn0038889,FBgn0033924,FBgn0026713,FBgn0004581,FBgn0001179,FBgn0032157,FBgn0037573,FBgn0011802,FBgn0036104,FBgn0020306,FBg…
GO:0001514	FBgn0039189,FBgn0039519
GO:0016896	FBgn0051526
GO:0042998	FBgn0042650,FBgn0031373,FBgn0030758
GO:0001510	FBgn0260241,FBgn0031817,FBgn0259720,FBgn0036838,FBgn0037250,FBgn0052281,FBgn0261019
GO:0031461	FBgn0033260,FBgn0004390,FBgn0015509,FBgn0002791,FBgn0053489,FBgn0261268,FBgn0036332,FBgn0039632,FBgn0032956
GO:0050504	FBgn0033465
GO:0009072	FBgn0031716,FBgn0037569,FBgn0039491,FBgn0016013
GO:0001518	FBgn0085434,FBgn0051374,FBgn0001263,FBgn0264255,FBgn0030434,FBgn0029746,FBgn0036811
GO:0000015	FBgn0039777,FBgn0036534,FBgn0039778,FBgn0000579,FBgn0039475
GO:0000012	FBgn0026751
GO:0039694	FBgn0085358
GO:0005381	FBgn0031250
GO:0005388	FBgn0259214,FBgn0039776
GO:0018024	FBgn0035247,FBgn0000092,FBgn0037842,FBgn0264495,FBgn0037841,FBgn0040010,FBgn0037760,FBgn0263144,FBgn0263755,FBgn0040372,FBgn0250788,FBgn0037368,FBgn0029512,FBgn0038189,FBgn0023395,FBgn0025629,FBgn0039627,FBgn0051244,FBgn0030486,FBgn0086908
GO:0034477	FBgn0051870,FBgn0037713
GO:0004037	FBgn0032723
GO:0003937	FBgn0043799,FBgn0039241
GO:0003935	FBgn0051274,FBgn0043069,FBgn0032685
GO:0008253	FBgn0034988
GO:0008250	FBgn0036417,FBgn0262739,FBgn0034277,FBgn0031374,FBgn0263852
GO:0006469	FBgn0029761,FBgn0031061
GO:0051028	FBgn0028475,FBgn0036640,FBgn0003321,FBgn0038653
GO:0044267	FBgn0010621,FBgn0028741,FBgn0031728,FBgn0011244,FBgn0033342,FBgn0015245,FBgn0032444,FBgn0037632,FBgn0032525,FBgn0027329,FBgn0003676,FBgn0015019,FBgn0250851,FBgn0030086
GO:0044262	FBgn0020236,FBgn0261955,FBgn0030691,FBgn0037988,FBgn0030120
GO:0050215	FBgn0026438
GO:0009678	FBgn0045474
GO:0015159	FBgn0000253
GO:0004631	FBgn0032811
GO:0004146	FBgn0250876,FBgn0004087
GO:0004144	FBgn0029922,FBgn0053120,FBgn0038934
GO:0004143	FBgn0260750,FBgn0038330,FBgn0030685,FBgn0030300,FBgn0085413,FBgn0037315,FBgn0261549,FBgn0085390,FBgn0052484,FBgn0051140,FBgn0053303,FBgn0020304,FBgn0030017,FBgn0020930
GO:0004634	FBgn0039777,FBgn0036534,FBgn0039778,FBgn0000579,FBgn0039475
GO:0004637	FBgn0031500,FBgn0000053
GO:0004140	FBgn0004856,FBgn0036141,FBgn0022029,FBgn0022338,FBgn0037469,FBgn0035632,FBgn0263398
GO:0019310	FBgn0036262
GO:0016820	FBgn0036568,FBgn0024889,FBgn0013269,FBgn0003053,FBgn0010217,FBgn0035829,FBgn0011823,FBgn0037338,FBgn0087035,FBgn0014465,FBgn0027779,FBgn0011211,FBgn0263598,FBgn0005671,FBgn0036306,FBgn0013733,FBgn0028872,FBgn0052529,FBgn0032464,FBgn0263231,FBgn0023129,FBgn0016053,FBgn0085446,FBgn0028421,FBgn0011812,FBgn0035657,FBgn0039000,FBgn0020368
GO:0016758	FBgn0036447,FBgn0026756,FBgn0040250,FBgn0039087,FBgn0052076,FBgn0034605,FBgn0040253,FBgn0036842,FBgn0026755,FBgn0040259,FBgn0034649,FBgn0034140,FBgn0034081,FBgn0027070,FBgn0038675,FBgn0032684,FBgn0263005,FBgn0026754,FBgn0038886,FBgn0039085,FBgn0038082,FBgn0040261,FBgn0259725,FBgn0039086,FBgn0031887,FBgn0029906,FBgn0051002,FBgn0033500,FBgn0039639,FBgn0086674,FBgn0040252,FBgn0015562,FBgn0040257,FBg…
GO:0008652	FBgn0015011,FBgn0000376,FBgn0032889,FBgn0030799,FBgn0032350,FBgn0260397,FBgn0034390,FBgn0014455,FBgn0264679
GO:0006891	FBgn0024187,FBgn0036003,FBgn0033401,FBgn0036687,FBgn0001314,FBgn0031598,FBgn0015391,FBgn0085380,FBgn0004611,FBgn0053322,FBgn0039188,FBgn0026326,FBgn0051287,FBgn0038856,FBgn0024689,FBgn0037383,FBgn0259714,FBgn0039490,FBgn0034380,FBgn0023534,FBgn0003721,FBgn0021872
GO:0006890	FBgn0023516,FBgn0027496,FBgn0028481,FBgn0020312,FBgn0040236
GO:0006897	FBgn0034901,FBgn0000183,FBgn0030791,FBgn0085541,FBgn0036218,FBgn0033815
GO:0043666	FBgn0032626,FBgn0032632,FBgn0014001,FBgn0039863,FBgn0028429
GO:0008654	FBgn0025885,FBgn0030685,FBgn0039360,FBgn0034399,FBgn0030670,FBgn0033844,FBgn0025335,FBgn0026576,FBgn0029856,FBgn0053116,FBgn0004047,FBgn0031948,FBgn0002901,FBgn0053303,FBgn0020304,FBgn0039691,FBgn0024365,FBgn0034215
GO:0019799	FBgn0031082,FBgn0035989
GO:0008658	FBgn0003525,FBgn0011787,FBgn0085199
GO:0019001	FBgn0031254,FBgn0260233,FBgn0004908,FBgn0040346,FBgn0001123,FBgn0038916,FBgn0042712,FBgn0023181,FBgn0004512,FBgn0020255,FBgn0033756,FBgn0050054,FBgn0004435,FBgn0013749,FBgn0000384,FBgn0025382,FBgn0022338,FBgn0030375,FBgn0034446,FBgn0034627,FBgn0035866,FBgn0037551,FBgn0010223,FBgn0036099,FBgn0004513,FBgn0023096,FBgn0001122,FBgn0000115,FBgn0013263,FBgn0030088,FBgn0004636,FBgn0016701,FBgn0020443,FBg…
GO:0019008	FBgn0086371,FBgn0263241
GO:0046983	FBgn0259938,FBgn0011277,FBgn0000591,FBgn0031914,FBgn0037672,FBgn0030569,FBgn0000137,FBgn0039411,FBgn0023215,FBgn0004666,FBgn0026373,FBgn0032741,FBgn0005616,FBgn0032940,FBgn0000575,FBgn0037937,FBgn0032258,FBgn0000376,FBgn0085807,FBgn0038347,FBgn0085332,FBgn0022740,FBgn0033038,FBgn0035328,FBgn0053557,FBgn0003312,FBgn0002609,FBgn0032209,FBgn0263118,FBgn0029711,FBgn0030613,FBgn0261703,FBgn0027492,FBg…
GO:0018537	FBgn0052250
GO:0015269	FBgn0002306,FBgn0261698,FBgn0040697,FBgn0029761,FBgn0037766,FBgn0263111,FBgn0039044,FBgn0034246,FBgn0003429,FBgn0034423,FBgn0004882
GO:0031412	FBgn0039828,FBgn0038358,FBgn0031549,FBgn0033987,FBgn0001308
GO:0016791	FBgn0037884,FBgn0032105,FBgn0025802,FBgn0031045,FBgn0028497,FBgn0033423,FBgn0030582,FBgn0037083,FBgn0035619,FBgn0027506,FBgn0025742,FBgn0034710,FBgn0030735,FBgn0031048,FBgn0032034,FBgn0035620,FBgn0030661,FBgn0034712,FBgn0038845,FBgn0032779,FBgn0034711,FBgn0037786,FBgn0016123,FBgn0031800,FBgn0034301,FBgn0043791,FBgn0035945,FBgn0002638
GO:0016790	FBgn0024912,FBgn0030373
GO:0019956	FBgn0025642,FBgn0036698,FBgn0083975
GO:0019773	FBgn0032915,FBgn0023175,FBgn0050382,FBgn0017556,FBgn0261394,FBgn0004066,FBgn0086134,FBgn0263121,FBgn0261395,FBgn0016697,FBgn0032492,FBgn0260431,FBgn0017557,FBgn0250843,FBgn0004580
GO:0019955	FBgn0062517,FBgn0039229
GO:0019953	FBgn0005624,FBgn0032717,FBgn0053322,FBgn0082598
GO:0007040	FBgn0036932,FBgn0036487
GO:0046556	FBgn0033471
GO:0007049	FBgn0005631,FBgn0004379,FBgn0040346,FBgn0032018,FBgn0013811,FBgn0037726,FBgn0032450,FBgn0035848,FBgn0032083,FBgn0038330,FBgn0039705,FBgn0004512,FBgn0051601,FBgn0038486,FBgn0003205,FBgn0034037,FBgn0027093,FBgn0031493,FBgn0013812,FBgn0011676,FBgn0039323,FBgn0051793,FBgn0033756,FBgn0039505,FBgn0032940,FBgn0023388,FBgn0039590,FBgn0036126,FBgn0029705,FBgn0039644,FBgn0032587,FBgn0031515,FBgn0013726,FBg…
GO:0015049	FBgn0032860,FBgn0039553
GO:0000808	FBgn0025641,FBgn0015270,FBgn0038414,FBgn0015271
GO:0045502	FBgn0259246,FBgn0036652,FBgn0005634,FBgn0033486,FBgn0051040,FBgn0000183,FBgn0010905,FBgn0015391,FBgn0031886,FBgn0039491,FBgn0033010,FBgn0263079,FBgn0085433,FBgn0038097,FBgn0037572,FBgn0030738,FBgn0000662,FBgn0000246,FBgn0031549,FBgn0013733,FBgn0051291,FBgn0027535,FBgn0016974,FBgn0263400,FBgn0031546,FBgn0034958,FBgn0033461,FBgn0036059,FBgn0039490,FBgn0003149,FBgn0002924,FBgn0034697,FBgn0004117,FBg…
GO:0016068	FBgn0001624,FBgn0036436
GO:0071253	FBgn0042650,FBgn0031373,FBgn0030758
GO:0004615	FBgn0036300
GO:0005759	FBgn0034259,FBgn0010786,FBgn0030141,FBgn0029893,FBgn0020764,FBgn0030466
GO:0007131	FBgn0263707,FBgn0013733,FBgn0085284,FBgn0016038,FBgn0261872,FBgn0040087,FBgn0041336
GO:0007130	FBgn0035110,FBgn0013733,FBgn0016038
GO:0008093	FBgn0052082,FBgn0053558,FBgn0037702,FBgn0038659,FBgn0000611,FBgn0029664
GO:0006479	FBgn0031494,FBgn0032922,FBgn0032329,FBgn0031592,FBgn0032873,FBgn0031485,FBgn0034703,FBgn0038306,FBgn0038188,FBgn0031003,FBgn0037045,FBgn0031817,FBgn0032430,FBgn0263144,FBgn0035537,FBgn0034817,FBgn0037368,FBgn0052152,FBgn0259720,FBgn0036838,FBgn0031455,FBgn0015925,FBgn0037250,FBgn0037770,FBgn0038189,FBgn0033994,FBgn0052281,FBgn0031454,FBgn0037834
GO:0008833	FBgn0024184
GO:0033691	FBgn0033469,FBgn0261055
GO:0016407	FBgn0032516,FBgn0040297
GO:0003922	FBgn0000239
GO:0015684	FBgn0040346,FBgn0032782,FBgn0031882,FBgn0032882,FBgn0041191,FBgn0053461,FBgn0038723,FBgn0038106,FBgn0010339,FBgn0040370,FBgn0032031,FBgn0259923,FBgn0028274,FBgn0058068,FBgn0034446,FBgn0039189,FBgn0035866,FBgn0261276,FBgn0037364,FBgn0015793,FBgn0015797,FBgn0034307,FBgn0000115,FBgn0038473,FBgn0039966,FBgn0259729,FBgn0039588,FBgn0032818,FBgn0017549,FBgn0028473,FBgn0011509,FBgn0036686,FBgn0030151,FBg…
GO:0032297	FBgn0036542,FBgn0004652,FBgn0022710
GO:0004107	FBgn0030510
GO:0015297	FBgn0083943,FBgn0038295
GO:0030983	FBgn0031169,FBgn0026375,FBgn0029705,FBgn0015546,FBgn0036486,FBgn0011659,FBgn0032154,FBgn0032361,FBgn0036035,FBgn0037504,FBgn0011660,FBgn0035640,FBgn0011771,FBgn0039874,FBgn0052438,FBgn0033337,FBgn0085436
GO:0005815	FBgn0026430,FBgn0026432,FBgn0003950,FBgn0026433,FBgn0001612,FBgn0052232,FBgn0038359,FBgn0026431,FBgn0035800
GO:0033180	FBgn0031169,FBgn0013810,FBgn0262511
GO:0016531	FBgn0030610,FBgn0031228,FBgn0037751,FBgn0038107,FBgn0050109
GO:0016533	FBgn0000662,FBgn0050389,FBgn0000286,FBgn0085478,FBgn0027491,FBgn0010015,FBgn0025725,FBgn0263706
GO:0016534	FBgn0000662,FBgn0050389,FBgn0000286,FBgn0085478,FBgn0027491,FBgn0010015,FBgn0025725,FBgn0263706
GO:0017119	FBgn0000063,FBgn0033401,FBgn0036687,FBgn0035896,FBgn0031598,FBgn0051040,FBgn0029167,FBgn0015391,FBgn0050383,FBgn0004611,FBgn0053322,FBgn0051287,FBgn0032361,FBgn0038856,FBgn0024689,FBgn0037383,FBgn0013342,FBgn0039490,FBgn0034380,FBgn0036614,FBgn0023534,FBgn0003721
GO:0005763	FBgn0260407
GO:0017111	FBgn0038147,FBgn0085407,FBgn0261683,FBgn0051729,FBgn0034400,FBgn0033215,FBgn0261697,FBgn0020376,FBgn0001313,FBgn0261836,FBgn0036888
GO:0050690	FBgn0027571,FBgn0015797
GO:0030435	FBgn0035424,FBgn0040284
GO:0030436	FBgn0004635,FBgn0042111,FBgn0032704,FBgn0030085,FBgn0030097,FBgn0039807,FBgn0263929
GO:0046740	FBgn0004875,FBgn0263257,FBgn0028863,FBgn0033748,FBgn0261673,FBgn0262636,FBgn0016977,FBgn0031432,FBgn0085246,FBgn0034145,FBgn0030747,FBgn0052428,FBgn0037313,FBgn0029789,FBgn0034070,FBgn0261836
GO:0030430	FBgn0004865,FBgn0011742,FBgn0050497,FBgn0039883,FBgn0004832,FBgn0005592,FBgn0031746,FBgn0001263,FBgn0004595,FBgn0004569,FBgn0037417,FBgn0028543,FBgn0036448,FBgn0031178,FBgn0050389,FBgn0041239,FBgn0038051,FBgn0005677,FBgn0011586,FBgn0085734,FBgn0033497,FBgn0263352,FBgn0029895,FBgn0259818,FBgn0036735,FBgn0262139,FBgn0010295,FBgn0038293,FBgn0035308,FBgn0052438,FBgn0032633,FBgn0030596
GO:0034755	FBgn0031250
GO:0005853	FBgn0028737,FBgn0052365,FBgn0032198,FBgn0029176,FBgn0264386
GO:0005971	FBgn0032151
GO:0005606	FBgn0029825,FBgn0002526,FBgn0261563,FBgn0051287,FBgn0034958,FBgn0031070
GO:0005604	FBgn0035140,FBgn0005634,FBgn0051638,FBgn0000183,FBgn0015391,FBgn0002526,FBgn0032637,FBgn0263079,FBgn0037572,FBgn0030738,FBgn0020369,FBgn0036440,FBgn0036459,FBgn0034118,FBgn0013343,FBgn0086475,FBgn0013733,FBgn0261563,FBgn0051287,FBgn0023096,FBgn0034913,FBgn0034958,FBgn0038452,FBgn0003149,FBgn0034380,FBgn0030077,FBgn0004117,FBgn0023534,FBgn0003721,FBgn0013765,FBgn0001308
GO:0005975	FBgn0038005,FBgn0035679,FBgn0036447,FBgn0026756,FBgn0043783,FBgn0042711,FBgn0000079,FBgn0050293,FBgn0038266,FBgn0053281,FBgn0000078,FBgn0039350,FBgn0031479,FBgn0040250,FBgn0050499,FBgn0001230,FBgn0039580,FBgn0001217,FBgn0002569,FBgn0022702,FBgn0033297,FBgn0039087,FBgn0261434,FBgn0032491,FBgn0020416,FBgn0032066,FBgn0013275,FBgn0011695,FBgn0040253,FBgn0036842,FBgn0031996,FBgn0050360,FBgn0041629,FBg…
GO:0005976	FBgn0030087,FBgn0031995
GO:0003700	FBgn0014464,FBgn0004865,FBgn0038607,FBgn0032223,FBgn0001138,FBgn0033748,FBgn0038840,FBgn0015561,FBgn0003720,FBgn0025800,FBgn0083981,FBgn0035993,FBgn0004379,FBgn0002522,FBgn0035333,FBgn0031490,FBgn0026206,FBgn0027951,FBgn0259145,FBgn0263323,FBgn0030058,FBgn0260399,FBgn0016660,FBgn0037546,FBgn0004394,FBgn0038330,FBgn0259168,FBgn0035428,FBgn0260632,FBgn0020370,FBgn0015524,FBgn0034452,FBgn0001978,FBg…
GO:0005978	FBgn0050363,FBgn0022787,FBgn0050366,FBgn0038293
GO:0006555	FBgn0036157
GO:0003707	FBgn0004865,FBgn0003720,FBgn0003964,FBgn0034012,FBgn0004914,FBgn0014859,FBgn0051374,FBgn0015239,FBgn0000568,FBgn0000448,FBgn0015240,FBgn0260866,FBgn0264562,FBgn0015381,FBgn0261239,FBgn0003651,FBgn0250788,FBgn0000546,FBgn0037436,FBgn0003984,FBgn0003499,FBgn0035849,FBgn0001078
GO:0006396	FBgn0262614,FBgn0037360,FBgn0025726,FBgn0262588,FBgn0035145,FBgn0037330,FBgn0034572,FBgn0032781,FBgn0038953,FBgn0030952,FBgn0027779,FBgn0026702,FBgn0026722,FBgn0262739,FBgn0028658,FBgn0031817,FBgn0039846,FBgn0000377,FBgn0000629,FBgn0032430,FBgn0037635,FBgn0037369,FBgn0040743,FBgn0036838,FBgn0003638,FBgn0034246,FBgn0024998,FBgn0039016,FBgn0038269,FBgn0261872,FBgn0039008,FBgn0052281,FBgn0036515,FBg…
GO:0006397	FBgn0004511,FBgn0001138,FBgn0038131,FBgn0259170,FBgn0003741,FBgn0004647,FBgn0050497,FBgn0033252,FBgn0052572,FBgn0038191,FBgn0003002,FBgn0029114,FBgn0259168,FBgn0033859,FBgn0052772,FBgn0003559,FBgn0038290,FBgn0030556,FBgn0039600,FBgn0026411,FBgn0264672,FBgn0033639,FBgn0003117,FBgn0052548,FBgn0016696,FBgn0003023,FBgn0036828,FBgn0038173,FBgn0032587,FBgn0016081,FBgn0259199,FBgn0030600,FBgn0039491,FBg…
GO:0006777	FBgn0000316,FBgn0039280,FBgn0011660,FBgn0020261,FBgn0086371,FBgn0260229,FBgn0263241
GO:0004074	FBgn0037816
GO:0006778	FBgn0010786,FBgn0030141,FBgn0029893,FBgn0020764,FBgn0030466
GO:0006779	FBgn0015011,FBgn0030968,FBgn0033428,FBgn0000576,FBgn0031392,FBgn0039689,FBgn0040068,FBgn0263346,FBgn0033769,FBgn0021944,FBgn0032754,FBgn0034710,FBgn0010397,FBgn0034390,FBgn0023143,FBgn0030305,FBgn0034943,FBgn0035627,FBgn0004897,FBgn0039071,FBgn0030091,FBgn0053208,FBgn0032054,FBgn0264679
GO:0030058	FBgn0261998,FBgn0086911,FBgn0083960
GO:0047800	FBgn0034364,FBgn0034363,FBgn0035839
GO:0045980	FBgn0085452,FBgn0040660
GO:0030054	FBgn0262719,FBgn0039911,FBgn0040080,FBgn0261569,FBgn0034060,FBgn0015321,FBgn0035205,FBgn0032205,FBgn0013563
GO:0005779	FBgn0001105,FBgn0039068,FBgn0034058,FBgn0035878,FBgn0036484,FBgn0011260,FBgn0041210,FBgn0053474
GO:0005777	FBgn0263116,FBgn0027572,FBgn0044323,FBgn0029924,FBgn0034628,FBgn0033449,FBgn0039225,FBgn0029814,FBgn0033812,FBgn0034629,FBgn0032775,FBgn0032399,FBgn0026374,FBgn0085569,FBgn0013563,FBgn0032407
GO:0055085	FBgn0015230,FBgn0039167,FBgn0263257,FBgn0069354,FBgn0033047,FBgn0035934,FBgn0038938,FBgn0083967,FBgn0025595,FBgn0005614,FBgn0027582,FBgn0033252,FBgn0033289,FBgn0085434,FBgn0260005,FBgn0029727,FBgn0032018,FBgn0031522,FBgn0053281,FBgn0031865,FBgn0031307,FBgn0261509,FBgn0038261,FBgn0031288,FBgn0259145,FBgn0051663,FBgn0037690,FBgn0027580,FBgn0035026,FBgn0051475,FBgn0036493,FBgn0050344,FBgn0033599,FBg…
GO:0009847	FBgn0051272,FBgn0004198,FBgn0000721,FBgn0036988,FBgn0035024,FBgn0032498,FBgn0024913,FBgn0038257,FBgn0033275
GO:0006177	FBgn0000239
GO:0031902	FBgn0036932,FBgn0036487
GO:0046422	FBgn0051659
GO:0007608	FBgn0026399,FBgn0030298,FBgn0036009,FBgn0032096,FBgn0030016,FBgn0026395,FBgn0039582,FBgn0039034,FBgn0037399,FBgn0030715,FBgn0026390,FBgn0038798,FBgn0058441,FBgn0029521,FBgn0041625,FBgn0026385,FBgn0026397,FBgn0037324,FBgn0062565,FBgn0036078,FBgn0041626,FBgn0038203,FBgn0026396,FBgn0035382,FBgn0003747,FBgn0026391,FBgn0034473,FBgn0033727,FBgn0033313,FBgn0036019,FBgn0037594,FBgn0029996,FBgn0041621,FBg…
GO:0007605	FBgn0038789,FBgn0030074
GO:0004499	FBgn0033079,FBgn0038032,FBgn0036663,FBgn0034943,FBgn0038033
GO:0007606	FBgn0035248,FBgn0037546,FBgn0010905,FBgn0000448,FBgn0040922,FBgn0264000
GO:0006606	FBgn0029587,FBgn0005634,FBgn0035848,FBgn0024889,FBgn0023081,FBgn0000183,FBgn0015391,FBgn0036126,FBgn0039204,FBgn0011823,FBgn0036685,FBgn0031886,FBgn0039491,FBgn0032789,FBgn0263079,FBgn0026361,FBgn0032476,FBgn0026317,FBgn0027338,FBgn0029667,FBgn0031549,FBgn0039731,FBgn0036896,FBgn0261545,FBgn0026085,FBgn0051291,FBgn0037073,FBgn0034958,FBgn0085541,FBgn0003149,FBgn0013756,FBgn0035136,FBgn0002924,FBg…
GO:0006605	FBgn0051812,FBgn0034510,FBgn0014465,FBgn0038453,FBgn0032817,FBgn0033691,FBgn0030796,FBgn0031194,FBgn0032506,FBgn0020415,FBgn0036774,FBgn0030827,FBgn0020414,FBgn0036928,FBgn0031049,FBgn0037828
GO:0009289	FBgn0035333,FBgn0031292,FBgn0036640,FBgn0050007
GO:0009288	FBgn0029825,FBgn0051374,FBgn0046225,FBgn0030739,FBgn0032516,FBgn0010397,FBgn0003459,FBgn0037443,FBgn0034958,FBgn0001341
GO:0008108	FBgn0263200,FBgn0262579
GO:0004824	FBgn0036569,FBgn0027085,FBgn0027083
GO:0004826	FBgn0085454,FBgn0050384,FBgn0015245,FBgn0087039,FBgn0020766,FBgn0039175
GO:0004827	FBgn0035577,FBgn0013811,FBgn0052226,FBgn0005674
GO:0004820	FBgn0015773
GO:0000390	FBgn0000662
GO:0004828	FBgn0029174,FBgn0005634,FBgn0038685,FBgn0000183,FBgn0262617,FBgn0263079,FBgn0053322,FBgn0031497,FBgn0033739,FBgn0051133,FBgn0036671,FBgn0028550,FBgn0034958,FBgn0013342,FBgn0019886,FBgn0031534,FBgn0035603,FBgn0039164,FBgn0023534
GO:0004829	FBgn0052138
GO:0000398	FBgn0034900,FBgn0011569,FBgn0050285,FBgn0052772,FBgn0004856,FBgn0024510,FBgn0036828,FBgn0040235,FBgn0037273,FBgn0083941,FBgn0003346,FBgn0024273,FBgn0262962,FBgn0033688,FBgn0021742,FBgn0053111,FBgn0015527,FBgn0035688,FBgn0026878,FBgn0259240
GO:0004555	FBgn0030814,FBgn0034121,FBgn0003748
GO:0004556	FBgn0039350
GO:0004550	FBgn0039809,FBgn0000150,FBgn0028997,FBgn0030573
GO:0004553	FBgn0036511,FBgn0050293,FBgn0030087,FBgn0022702,FBgn0261434,FBgn0032491,FBgn0020416,FBgn0032066,FBgn0037889,FBgn0053286,FBgn0031996,FBgn0001624,FBgn0041629,FBgn0264448,FBgn0016694,FBgn0011785,FBgn0039908,FBgn0001089,FBgn0033899,FBgn0028371,FBgn0029913,FBgn0039380,FBgn0034377,FBgn0029930,FBgn0026415,FBgn0034774,FBgn0260442,FBgn0013763,FBgn0037879,FBgn0036659,FBgn0035398,FBgn0250907,FBgn0261575,FBg…
GO:0004559	FBgn0032066,FBgn0026616,FBgn0032068,FBgn0032253,FBgn0037188,FBgn0027611,FBgn0011740,FBgn0032067,FBgn0032069
GO:0008009	FBgn0030206,FBgn0050110
GO:0016881	FBgn0015374,FBgn0026316,FBgn0036546,FBgn0023528,FBgn0058045,FBgn0033544,FBgn0036516,FBgn0037808,FBgn0035584,FBgn0030863,FBgn0034061,FBgn0035601,FBgn0010602,FBgn0000173,FBgn0031632,FBgn0015321,FBgn0011217,FBgn0028913,FBgn0029996,FBgn0031331,FBgn0027936,FBgn0004436,FBgn0027512,FBgn0051014,FBgn0015320,FBgn0038515,FBgn0028847,FBgn0035980,FBgn0037987,FBgn0029899,FBgn0031896,FBgn0030386,FBgn0030478,FBg…
GO:0009113	FBgn0031500,FBgn0000053
GO:0016884	FBgn0033717,FBgn0260779,FBgn0039341,FBgn0038803,FBgn0037547,FBgn0053554,FBgn0029840,FBgn0037548
GO:0016887	FBgn0030170,FBgn0031169,FBgn0027605,FBgn0034792,FBgn0031516,FBgn0025615,FBgn0027582,FBgn0037391,FBgn0031170,FBgn0027532,FBgn0032018,FBgn0013811,FBgn0052671,FBgn0037742,FBgn0040299,FBgn0028685,FBgn0037726,FBgn0032450,FBgn0035443,FBgn0037478,FBgn0036892,FBgn0039890,FBgn0004512,FBgn0030321,FBgn0001314,FBgn0051213,FBgn0039594,FBgn0086347,FBgn0014861,FBgn0033661,FBgn0004832,FBgn0031882,FBgn0039244,FBg…
GO:0016888	FBgn0032896,FBgn0035424,FBgn0033117,FBgn0036825,FBgn0038877,FBgn0040102
GO:0010027	FBgn0004516,FBgn0086681
GO:0042981	FBgn0044419,FBgn0037625,FBgn0052452,FBgn0026404,FBgn0034315,FBgn0083971,FBgn0029131,FBgn0038928,FBgn0040491
GO:0004733	FBgn0030029,FBgn0033352,FBgn0051473,FBgn0038451,FBgn0051472
GO:0004047	FBgn0037610,FBgn0029706,FBgn0263589,FBgn0032287,FBgn0034276
GO:0004045	FBgn0038446,FBgn0026566,FBgn0262839,FBgn0038107,FBgn0029994
GO:0005549	FBgn0026399,FBgn0030298,FBgn0036009,FBgn0050073,FBgn0034471,FBgn0032096,FBgn0038859,FBgn0046878,FBgn0030016,FBgn0026395,FBgn0031110,FBgn0039582,FBgn0039034,FBgn0034766,FBgn0037399,FBgn0030715,FBgn0033614,FBgn0020277,FBgn0026390,FBgn0038798,FBgn0034474,FBgn0058441,FBgn0050052,FBgn0029521,FBgn0041625,FBgn0026385,FBgn0026397,FBgn0037324,FBgn0038353,FBgn0062565,FBgn0036078,FBgn0038429,FBgn0034475,FBg…
GO:0018836	FBgn0038601,FBgn0032940,FBgn0037594,FBgn0004510
GO:0006952	FBgn0017561,FBgn0035434,FBgn0032083,FBgn0264598,FBgn0263967,FBgn0038290,FBgn0262148,FBgn0052282,FBgn0052279,FBgn0039204,FBgn0015737,FBgn0051678,FBgn0052283,FBgn0260442,FBgn0035484,FBgn0261113,FBgn0051016,FBgn0037098,FBgn0085440,FBgn0041780,FBgn0031251,FBgn0037801,FBgn0262574,FBgn0264255,FBgn0032414,FBgn0037336,FBgn0037340,FBgn0040268,FBgn0035553,FBgn0036138,FBgn0032138,FBgn0010381,FBgn0030234,FBg…
GO:0006950	FBgn0035132,FBgn0034219,FBgn0011695,FBgn0052475,FBgn0045442,FBgn0035131,FBgn0035789,FBgn0051634,FBgn0001233,FBgn0003339,FBgn0030224,FBgn0039562,FBgn0028956,FBgn0032961,FBgn0033638,FBgn0045443,FBgn0028974,FBgn0035623,FBgn0033763,FBgn0032275,FBgn0015527,FBgn0004870,FBgn0023000,FBgn0020307,FBgn0035847,FBgn0050018,FBgn0051720,FBgn0025525,FBgn0026761,FBgn0030766
GO:0008716	FBgn0027580,FBgn0003189,FBgn0030823,FBgn0037838,FBgn0039877
GO:0001678	FBgn0260874,FBgn0024957
GO:0006955	FBgn0020377,FBgn0026430,FBgn0262588,FBgn0035850,FBgn0264598,FBgn0031424,FBgn0017572,FBgn0033028,FBgn0027498,FBgn0051668,FBgn0263005,FBgn0033483,FBgn0000581,FBgn0030206,FBgn0026598,FBgn0029730,FBgn0259241,FBgn0259745,FBgn0032430,FBgn0263873,FBgn0262610,FBgn0010397,FBgn0264331,FBgn0013334,FBgn0032193,FBgn0052043,FBgn0027885,FBgn0035986,FBgn0031802,FBgn0037344,FBgn0037414,FBgn0086906,FBgn0040364,FBg…
GO:0048013	FBgn0000210,FBgn0025936
GO:0047961	FBgn0032670
GO:0005540	FBgn0020647,FBgn0031373
GO:0004609	FBgn0026576
GO:0004601	FBgn0027873,FBgn0260780,FBgn0038511,FBgn0263986,FBgn0038465,FBgn0031033,FBgn0038469,FBgn0004577,FBgn0052350,FBgn0261987,FBgn0039209,FBgn0011828,FBgn0259233,FBgn0004132,FBgn0010042,FBgn0032685,FBgn0031464
GO:0004602	FBgn0034415,FBgn0035438
GO:0008827	FBgn0038148
GO:0032775	FBgn0011763,FBgn0259994,FBgn0037250,FBgn0052281,FBgn0037834,FBgn0038862
GO:0032774	FBgn0050467,FBgn0033056
GO:0032801	FBgn0262509,FBgn0031820,FBgn0032746,FBgn0028932,FBgn0035483,FBgn0051174,FBgn0040260,FBgn0003218,FBgn0034206
GO:0036128	FBgn0011239
GO:0004560	FBgn0036169
GO:0006476	FBgn0262736,FBgn0024291
GO:0009712	FBgn0003732
GO:0034968	FBgn0037842,FBgn0037841,FBgn0040010,FBgn0263755,FBgn0040372,FBgn0051244,FBgn0030486,FBgn0086908
GO:0019013	FBgn0086912,FBgn0036665,FBgn0038165,FBgn0000114,FBgn0033915,FBgn0027054,FBgn0053144,FBgn0264380,FBgn0003053,FBgn0011837,FBgn0036516,FBgn0261569,FBgn0031186,FBgn0000451,FBgn0262987,FBgn0050467,FBgn0052372,FBgn0050389,FBgn0033500,FBgn0039338,FBgn0040273,FBgn0036771,FBgn0262127,FBgn0030358,FBgn0052702,FBgn0028932,FBgn0029644,FBgn0053257,FBgn0032180,FBgn0035699,FBgn0053087,FBgn0053988,FBgn0015036,FBg…
GO:0019012	FBgn0261802,FBgn0260026,FBgn0036202,FBgn0052821,FBgn0028888,FBgn0263213,FBgn0028647,FBgn0032231,FBgn0263048,FBgn0263207,FBgn0029932,FBgn0259211,FBgn0003435,FBgn0053221,FBgn0004465,FBgn0263208,FBgn0030594,FBgn0011239,FBgn0263214,FBgn0035508,FBgn0038072,FBgn0263212,FBgn0263209,FBgn0033987,FBgn0024366,FBgn0053225,FBgn0243512,FBgn0263210,FBgn0038638,FBgn0263740,FBgn0033635,FBgn0001202,FBgn0051675,FBg…
GO:0015450	FBgn0000137,FBgn0039152,FBgn0028734,FBgn0031333,FBgn0051410,FBgn0039756,FBgn0261552,FBgn0051224
GO:0051259	FBgn0035388,FBgn0032789,FBgn0032505,FBgn0003278,FBgn0039451,FBgn0263606,FBgn0035753,FBgn0003060
GO:0051258	FBgn0087040,FBgn0032479,FBgn0039705,FBgn0261261,FBgn0003885,FBgn0034573,FBgn0000183,FBgn0023388,FBgn0051161,FBgn0036929,FBgn0010097,FBgn0033081,FBgn0015546,FBgn0039491,FBgn0032789,FBgn0003890,FBgn0003884,FBgn0003889,FBgn0000662,FBgn0051909,FBgn0033029,FBgn0003888,FBgn0038546,FBgn0013733,FBgn0051291,FBgn0260639,FBgn0011828,FBgn0031455,FBgn0051126,FBgn0034958,FBgn0026634,FBgn0019886,FBgn0011661,FBg…
GO:0008531	FBgn0014930
GO:0008536	FBgn0053180,FBgn0031456,FBgn0015589,FBgn0263377,FBgn0001337,FBgn0053139,FBgn0037894,FBgn0022213,FBgn0042178,FBgn0087013,FBgn0042177,FBgn0031042,FBgn0020497,FBgn0262743,FBgn0035693,FBgn0024921,FBgn0031051,FBgn0026252,FBgn0261532,FBgn0034205
GO:0008537	FBgn0036463,FBgn0024983,FBgn0051358,FBgn0029133,FBgn0260230,FBgn0260231
GO:0008534	FBgn0027864,FBgn0053196
GO:0008535	FBgn0002528
GO:0016655	FBgn0027580,FBgn0053234,FBgn0037891,FBgn0036104,FBgn0033438,FBgn0032727,FBgn0031894,FBgn0029814,FBgn0037941,FBgn0052226
GO:0070461	FBgn0051866,FBgn0036534,FBgn0010575,FBgn0050271,FBgn0010280,FBgn0085734,FBgn0000405,FBgn0051865,FBgn0028499,FBgn0030505,FBgn0261617,FBgn0039632,FBgn0035677
GO:0016651	FBgn0039909,FBgn0013726,FBgn0011638,FBgn0264301,FBgn0261799,FBgn0016754,FBgn0032503,FBgn0004619,FBgn0034007,FBgn0031021,FBgn0039331,FBgn0034251,FBgn0031771,FBgn0024754,FBgn0047038,FBgn0017566
GO:0070469	FBgn0039189
GO:0019307	FBgn0036300
GO:0030158	FBgn0002909,FBgn0015360
GO:0008770	FBgn0085370
GO:0033227	FBgn0262812,FBgn0000448,FBgn0250840,FBgn0034914,FBgn0037525,FBgn0085734,FBgn0041210,FBgn0039346
GO:0034508	FBgn0026141
GO:0071229	FBgn0030703,FBgn0053087,FBgn0259866
GO:0005143	FBgn0032193
GO:0008774	FBgn0020385
GO:0043461	FBgn0043456,FBgn0021856
GO:0043462	FBgn0037120
GO:0016433	FBgn0035035,FBgn0263930
GO:0016437	FBgn0053057,FBgn0037470,FBgn0035889
GO:0015693	FBgn0034808,FBgn0038132,FBgn0032451
GO:0015694	FBgn0001222,FBgn0037074,FBgn0038948,FBgn0039528
GO:0015696	FBgn0028699,FBgn0024184,FBgn0051459,FBgn0025693,FBgn0038309,FBgn0016930
GO:0034618	FBgn0035388,FBgn0003278,FBgn0039451,FBgn0035753
GO:0030334	FBgn0029825,FBgn0002526,FBgn0261563,FBgn0051287,FBgn0034958,FBgn0031070
GO:0033644	FBgn0029642,FBgn0053281,FBgn0034720,FBgn0025625,FBgn0052843,FBgn0036952,FBgn0262509,FBgn0043005,FBgn0038458,FBgn0052085,FBgn0031820,FBgn0032746,FBgn0028932,FBgn0035483,FBgn0051174,FBgn0263512,FBgn0040260,FBgn0036380,FBgn0034194,FBgn0003218,FBgn0034206
GO:0008818	FBgn0028734
GO:0008173	FBgn0038953,FBgn0031817,FBgn0032430,FBgn0037635,FBgn0036838,FBgn0052281,FBgn0036889
GO:0005801	FBgn0260861,FBgn0263604,FBgn0034958,FBgn0037756,FBgn0260860,FBgn0031536,FBgn0003326
GO:0005802	FBgn0042650,FBgn0031373,FBgn0030758
GO:0016891	FBgn0034246,FBgn0039016,FBgn0038640,FBgn0259677
GO:0007094	FBgn0038386,FBgn0026326,FBgn0051291,FBgn0034958,FBgn0259176,FBgn0003721
GO:0000796	FBgn0014127
GO:0007096	FBgn0039128
GO:0019684	FBgn0035333,FBgn0016926,FBgn0025777,FBgn0030109,FBgn0001337,FBgn0038588,FBgn0086778,FBgn0031993,FBgn0030796,FBgn0032378,FBgn0025639,FBgn0030674,FBgn0039304,FBgn0010313
GO:0016503	FBgn0039555,FBgn0039419
GO:0031110	FBgn0028741,FBgn0051641,FBgn0086384,FBgn0250851
GO:0015878	FBgn0032433,FBgn0262562
GO:0000795	FBgn0035110
GO:0008527	FBgn0030482,FBgn0052255,FBgn0003747,FBgn0045478,FBgn0035468,FBgn0045479,FBgn0035486,FBgn0045477,FBgn0035870,FBgn0045474,FBgn0045476,FBgn0030840,FBgn0041246,FBgn0041235,FBgn0035167
GO:0047605	FBgn0002917,FBgn0262475
GO:0005945	FBgn0003071
GO:0005940	FBgn0051040,FBgn0023388,FBgn0015391,FBgn0027783,FBgn0004228,FBgn0034958,FBgn0037050,FBgn0004117,FBgn0039164,FBgn0032769
GO:0006545	FBgn0004087
GO:0006544	FBgn0029114,FBgn0036208,FBgn0037972,FBgn0029823,FBgn0028690
GO:0006546	FBgn0037610,FBgn0027580,FBgn0029706,FBgn0027945,FBgn0037891,FBgn0263589,FBgn0037801,FBgn0259721,FBgn0030612,FBgn0032287,FBgn0034276,FBgn0260464,FBgn0000566
GO:0003713	FBgn0013755,FBgn0000395,FBgn0014269,FBgn0261710,FBgn0032388,FBgn0002643,FBgn0038166,FBgn0015299,FBgn0013753,FBgn0261617
GO:0003712	FBgn0029539,FBgn0039683,FBgn0036916,FBgn0032817,FBgn0031677,FBgn0000014,FBgn0259211,FBgn0034512,FBgn0033497,FBgn0263392,FBgn0039008,FBgn0036374,FBgn0041210,FBgn0030505,FBgn0004656,FBgn0261617,FBgn0011818,FBgn0027788,FBgn0052533
GO:0006542	FBgn0025642,FBgn0001145,FBgn0001142,FBgn0032517
GO:0006388	FBgn0051812,FBgn0053057,FBgn0034046,FBgn0035696,FBgn0035213,FBgn0053260
GO:0009073	FBgn0030510,FBgn0262733,FBgn0029977
GO:0006383	FBgn0036775,FBgn0035479
GO:0000256	FBgn0032723
GO:0030154	FBgn0053771,FBgn0030040,FBgn0004647,FBgn0263863,FBgn0032151,FBgn0000581,FBgn0037063,FBgn0034740,FBgn0016974,FBgn0033392,FBgn0003721,FBgn0039157
GO:0006760	FBgn0031710
GO:0045995	FBgn0029825,FBgn0002526,FBgn0261563,FBgn0051287,FBgn0034958,FBgn0031070
GO:0005496	FBgn0033257,FBgn0041250,FBgn0051374,FBgn0260866,FBgn0264089,FBgn0028484,FBgn0003984
GO:0030515	FBgn0016926,FBgn0263774,FBgn0262127,FBgn0035817,FBgn0033548,FBgn0032577,FBgn0002069,FBgn0051514
GO:0030198	FBgn0036178,FBgn0010422
GO:0006165	FBgn0039809,FBgn0000150,FBgn0028997,FBgn0030573
GO:0051861	FBgn0030641,FBgn0050392,FBgn0030640
GO:0030193	FBgn0032294,FBgn0052227,FBgn0036446
GO:0009878	FBgn0263705,FBgn0054033,FBgn0029922,FBgn0003882,FBgn0040918,FBgn0004170,FBgn0263971,FBgn0259957,FBgn0033392,FBgn0039115
GO:0005126	FBgn0262588,FBgn0264331,FBgn0037414,FBgn0034945
GO:0007631	FBgn0264090,FBgn0261281,FBgn0262719,FBgn0030272,FBgn0031811
GO:0005125	FBgn0260233,FBgn0013323,FBgn0035237,FBgn0013263,FBgn0003159
GO:0006611	FBgn0033523,FBgn0039305,FBgn0039936,FBgn0031001,FBgn0039680
GO:0008882	FBgn0040102
GO:0006613	FBgn0025700,FBgn0000256
GO:0006614	FBgn0040346,FBgn0031170,FBgn0010215,FBgn0037478,FBgn0051213,FBgn0033661,FBgn0037011,FBgn0010747,FBgn0038727,FBgn0028539,FBgn0086706,FBgn0026713,FBgn0038810,FBgn0261998,FBgn0036451,FBgn0038808,FBgn0030720,FBgn0025808,FBgn0010391,FBgn0031220,FBgn0015376,FBgn0032883,FBgn0003009,FBgn0015298,FBgn0036356,FBgn0086444,FBgn0033160,FBgn0030354,FBgn0010348,FBgn0036747
GO:0008883	FBgn0038235,FBgn0036754,FBgn0035980
GO:0009271	FBgn0037531,FBgn0039782,FBgn0052107,FBgn0005616,FBgn0001311,FBgn0004622,FBgn0021825,FBgn0039875,FBgn0003250,FBgn0036105,FBgn0003721,FBgn0003249,FBgn0038181
GO:0009276	FBgn0003137,FBgn0031885,FBgn0262527
GO:0004833	FBgn0039508,FBgn0003965
GO:0004832	FBgn0259145,FBgn0053322,FBgn0005674,FBgn0027079
GO:0009279	FBgn0035583,FBgn0032032,FBgn0034496,FBgn0039204,FBgn0086706,FBgn0030869,FBgn0010473
GO:0004834	FBgn0035760
GO:0004540	FBgn0026077,FBgn0026319,FBgn0039183,FBgn0036696,FBgn0037170,FBgn0052944,FBgn0039593,FBgn0264255,FBgn0085235,FBgn0022246,FBgn0039349,FBgn0263400,FBgn0035111,FBgn0261984,FBgn0034391,FBgn0039744,FBgn0023545,FBgn0030017,FBgn0085346,FBgn0032908,FBgn0035831
GO:0042546	FBgn0035935,FBgn0263111,FBgn0261610,FBgn0040465
GO:1902208	FBgn0003882,FBgn0263782
GO:1902209	FBgn0032683
GO:0043169	FBgn0000079,FBgn0000078,FBgn0002569,FBgn0033297,FBgn0050360,FBgn0032382,FBgn0037533,FBgn0050359,FBgn0020506,FBgn0053138,FBgn0002571,FBgn0002570,FBgn0033296,FBgn0032381,FBgn0034618,FBgn0033294
GO:0008017	FBgn0052371,FBgn0004380,FBgn0004379,FBgn0034403,FBgn0030268,FBgn0003545,FBgn0031955,FBgn0037855,FBgn0263749,FBgn0027066,FBgn0033654,FBgn0040233,FBgn0002283,FBgn0259163,FBgn0020412,FBgn0011692,FBgn0030242,FBgn0000352,FBgn0004381,FBgn0014388,FBgn0040232,FBgn0058354,FBgn0002948,FBgn0039291,FBgn0028396,FBgn0011606,FBgn0033010,FBgn0039925,FBgn0034827,FBgn0030915,FBgn0263197,FBgn0038205,FBgn0032374,FBg…
GO:0008013	FBgn0263256,FBgn0052681,FBgn0032940,FBgn0015589,FBgn0026598,FBgn0004919,FBgn0042177,FBgn0000562,FBgn0035688,FBgn0034276
GO:0050524	FBgn0051663,FBgn0033463,FBgn0037808,FBgn0015907,FBgn0261243,FBgn0036714,FBgn0029791
GO:0035438	FBgn0034627,FBgn0051477
GO:0000030	FBgn0032660,FBgn0003292,FBgn0039120,FBgn0039555,FBgn0264542,FBgn0086368,FBgn0259738
GO:0045040	FBgn0032640
GO:0004725	FBgn0036369,FBgn0004368,FBgn0259227,FBgn0039111,FBgn0261671,FBgn0028341,FBgn0014007,FBgn0000183,FBgn0030556,FBgn0003138,FBgn0031952,FBgn0028497,FBgn0261985,FBgn0029157,FBgn0034085,FBgn0031294,FBgn0027506,FBgn0030976,FBgn0036448,FBgn0025742,FBgn0004370,FBgn0000464,FBgn0030735,FBgn0029667,FBgn0259216,FBgn0031799,FBgn0032673,FBgn0083976,FBgn0243512,FBgn0016641,FBgn0031044,FBgn0004369,FBgn0039742,FBg…
GO:0031640	FBgn0033215
GO:0004721	FBgn0030976,FBgn0033820,FBgn0259216,FBgn0039421,FBgn0086361,FBgn0031054
GO:0045046	FBgn0011260,FBgn0041210
GO:0004055	FBgn0003382,FBgn0026565,FBgn0051286
GO:0004057	FBgn0025720,FBgn0033373,FBgn0262858
GO:0055036	FBgn0029642,FBgn0053281,FBgn0052843,FBgn0036964,FBgn0053317,FBgn0028563,FBgn0004841,FBgn0036380,FBgn0052532
GO:0006940	FBgn0013278,FBgn0013279,FBgn0013277,FBgn0051354
GO:0008703	FBgn0052228
GO:0008705	FBgn0037297
[truncated: 47 more rows]
